# Supplementary material for: Evidence of high-altitude adaptation in the glyptosternoid fish, Creteuchiloglanis macropterus from the Nujiang River obtained through transcriptome analysis
Source: BMC Evol Biol. 2017 Nov 23;17:229. doi: 10.1186/s12862-017-1074-0 (PMC5701497; doi:10.1186/s12862-017-1074-0)
Supplement: Supplementary file 1 — Sequencing output result of all eleven mixed samples. Q20 represents the percentage of quality score of bases that above 20. Q30 represents the percentage of quality score of bases that above 30. Table S2. FPGs (The overlaps of genes of the fast evolving genes (FEGs) and positively selected genes (PSGs)). Table S3. Mutual DEGs (differentially expressed genes) that best reciprocal BLAST hits with zabrafish in all pairwise comparisons (High vs. Mid, Mid vs. Low and High vs. Low). Table S4. Genes in cluster 1 (the largest gene group in the resluts of co-expression analysis) which were highly expressed in individuals from high-altitude. Table S5. Highly expressed gene in tissues from high-altitude. Table S6. GO terms enriched by genes of FPGs, DEGs and HEGs. (XLSX 73 kb) [file 12862_2017_1074_MOESM1_ESM.xlsx]

## Sheet: Table.S1
Table.S1 Sequencing output result of all eleven mixed samples. Q20 represents the percentage of quality score of bases that above 20. Q30 represents the percentage of quality score of bases that above 30.
Sample	Raw Reads	Clean Reads	Q20	Q30	GC content
Pl	48819486	45051126	97.02	93.34	49.96
Cg	45302080	43872324	96.37	91.72	47.19
Dg	42939176	41259552	95.8	90.62	47.33
Ml	42451066	40984398	96.98	93.02	47.33
Gz1	49540498	47854178	96.87	92.68	47.51
Gz2	53605758	51811346	97	93.03	47.24
Gz3	47554458	45928944	96.82	92.66	47.37
Gz_brain	52219660	49339418	96.53	92.19	47.3
Gz_heart	47760698	46188942	96.96	92.85	47.5
Gz_spleen	46299826	44629696	97.03	93.07	49.98
Gz_liver	48693516	47168636	97.29	93.44	46.9

## Sheet: Table.S2
Table.S2 FPGs (The overlaps of genes of the fast evolving genes (FEGs) and positively selected genes (PSGs)).
Ensembl Gene Id	Gene Description	Gene Name
ENSDARG00000018989	heat shock protein 4b	hspa4b
ENSDARG00000005454	transforming, acidic coiled-coil containing protein 3	tacc3
ENSDARG00000011079	WD repeat domain 3	wdr3
ENSDARG00000013705	cerebral cavernous malformation 2	ccm2
ENSDARG00000020261	RAB2A, member RAS oncogene family	rab2a
ENSDARG00000005023	FK506 binding protein 9	fkbp9
ENSDARG00000023645	cysteine conjugate-beta lyase, cytoplasmic	ccbl1
ENSDARG00000052623	BSD domain containing 1	bsdc1
ENSDARG00000003845	choroideremia (Rab escort protein 1)	chm
ENSDARG00000005463	solute carrier family 30 (zinc transporter), member 1a	slc30a1a
ENSDARG00000004696	eukaryotic elongation factor, selenocysteine-tRNA-specific	eefsec
ENSDARG00000012177	RAB4B, member RAS oncogene family	rab4b
ENSDARG00000023040	zinc finger and BTB domain containing 1	zbtb1
ENSDARG00000007496	UFM1-specific ligase 1	ufl1
ENSDARG00000008243	chaperonin containing TCP1, subunit 8 (theta)	cct8
ENSDARG00000006963	CSE1 chromosome segregation 1-like (yeast)	cse1l
ENSDARG00000057683	minichromosome maintenance complex component 6	mcm6
ENSDARG00000003635	monoacylglycerol O-acyltransferase 3b	mogat3b
ENSDARG00000015918	dihydrolipoamide S-acetyltransferase (E2 component of pyruvate dehydrogenase complex)	dlat
ENSDARG00000014572	choline phosphotransferase 1	chpt1
ENSDARG00000015765	isoamyl acetate-hydrolyzing esterase 1 homolog (S. cerevisiae)	iah1
ENSDARG00000042336	IMP (inosine 5'-monophosphate) dehydrogenase 1a	impdh1a
ENSDARG00000011239	protein phosphatase 1, regulatory (inhibitor) subunit 14Aa	ppp1r14aa
ENSDARG00000007320	ribosomal protein L7	rpl7
ENSDARG00000009494	X-ray repair complementing defective repair in Chinese hamster cells 1	xrcc1
ENSDARG00000023279	proteasome 26S subunit, non-ATPase 4b	psmd4b
ENSDARG00000013128	pyruvate dehydrogenase kinase, isozyme 1	pdk1
ENSDARG00000008472	APEX nuclease (apurinic/apyrimidinic endonuclease) 2	apex2
ENSDARG00000040492	methylenetetrahydrofolate dehydrogenase (NADP+ dependent) 1b	mthfd1b
ENSDARG00000015823	VPS26 retromer complex component B	vps26b
ENSDARG00000017772	malate dehydrogenase 1Aa, NAD (soluble)	mdh1aa
ENSDARG00000007886	solute carrier family 35 (adenosine 3'-phospho 5'-phosphosulfate transporter), member B2	slc35b2
ENSDARG00000019963	sideroflexin 1	sfxn1
ENSDARG00000016904	branched chain ketoacid dehydrogenase kinase	bckdk
ENSDARG00000005536	ubiquitin protein ligase E3 component n-recognin 7	ubr7
ENSDARG00000009023	ankyrin repeat domain 28b	ankrd28b
ENSDARG00000006409	mitogen-activated protein kinase 12b	mapk12b
ENSDARG00000032157	G protein-coupled receptor kinase 6	grk6
ENSDARG00000004636	coiled-coil domain containing 9	ccdc9
ENSDARG00000078954	retinoid x receptor, beta a	rxrba
ENSDARG00000039466	heterogeneous nuclear ribonucleoprotein H3 (2H9)	hnrnph3
ENSDARG00000004714	transcription factor 12	tcf12
ENSDARG00000075560	lysine (K)-specific methyltransferase 2Cb	kmt2cb
ENSDARG00000020960	hepatocyte growth factor-regulated tyrosine kinase substrate	hgs
ENSDARG00000090797	family with sequence similarity 222, member A	fam222a
ENSDARG00000061490	U2 snRNP-associated SURP domain containing	u2surp
ENSDARG00000077297	neighbor of brca1 gene 1	nbr1
ENSDARG00000094191	nucleoporin 37	nup37
ENSDARG00000070393	si:dkey-190g6.2	COQ10A
ENSDARG00000054793	ER membrane protein complex subunit 10	emc10
ENSDARG00000060580	taspase, threonine aspartase, 1	tasp1
ENSDARG00000003695	voltage-dependent anion channel 3	vdac3
ENSDARG00000038687	nuclear factor of kappa light polypeptide gene enhancer in B-cells 2 (p49/p100)	nfkb2
ENSDARG00000025011	synaptojanin 1	synj1
ENSDARG00000020845	tensin 1b	tns1b
ENSDARG00000041991	ribosomal RNA processing 9, small subunit (SSU) processome component, homolog (yeast)	rrp9
ENSDARG00000075726	dehydrogenase/reductase (SDR family) member 7B	dhrs7b
ENSDARG00000044942	mitochondrial ribosomal protein L45	mrpl45
ENSDARG00000017115	potassium channel tetramerization domain containing 10	kctd10
ENSDARG00000076618	TM2 domain containing 3	tm2d3
ENSDARG00000010962	FK506 binding protein 7	fkbp7
ENSDARG00000055283	inhibitor of DNA binding 2, dominant negative helix-loop-helix protein, a	id2a
ENSDARG00000071437	protein tyrosine phosphatase, receptor type, C	ptprc
ENSDARG00000020621	adaptor-related protein complex 1, beta 1 subunit	ap1b1
ENSDARG00000057184	zgc:55781	zgc:55781
ENSDARG00000037708	exosome component 10	exosc10
ENSDARG00000077372	transferrin receptor 1b	tfr1b
ENSDARG00000033706	adenosine A2a receptor a	adora2aa
ENSDARG00000063677	cyclin Y	ccny
ENSDARG00000069095	glutaminase 2a (liver, mitochondrial)	gls2a
ENSDARG00000043928	GPN-loop GTPase 1	gpn1
ENSDARG00000014646	amine oxidase, copper containing 2	aoc2
ENSDARG00000040310	pre-mRNA processing factor 4Bb	prpf4bb
ENSDARG00000029905	phytanoyl-CoA dioxygenase domain containing 1	phyhd1
ENSDARG00000040930	DEP domain containing MTOR-interacting protein	deptor
ENSDARG00000062370	BCL2-like 13 (apoptosis facilitator)	bcl2l13
ENSDARG00000036212	TBC1 domain family, member 5	tbc1d5
ENSDARG00000074170	F-box protein 4	fbxo4
ENSDARG00000021402	minichromosome maintenance complex component 3 associated protein	mcm3ap
ENSDARG00000001447	mesoderm induction early response 1b, transcriptional regulator	mier1b
ENSDARG00000062139	eukaryotic translation initiation factor 2-alpha kinase 3	eif2ak3
ENSDARG00000033320	secretion associated, Ras related GTPase 1Ab	sar1ab
ENSDARG00000005980	splicing factor, suppressor of white-apricot family	sfswap
ENSDARG00000034643	four and a half LIM domains 3a	fhl3a
ENSDARG00000092488	KH and NYN domain containing	khnyn
ENSDARG00000044718	vav 2 guanine nucleotide exchange factor	vav2
ENSDARG00000057026	RAN, member RAS oncogene family	ran
ENSDARG00000078567	LON peptidase N-terminal domain and ring finger 1, like	lonrf1l
ENSDARG00000032175	poly-U binding splicing factor a	puf60a
ENSDARG00000078095	CLOCK-interacting pacemaker b	cipcb
ENSDARG00000062812	glutaminase a	glsa
ENSDARG00000053087	methylenetetrahydrofolate reductase (NAD(P)H)	mthfr
ENSDARG00000043453	ribosomal protein S5	rps5
ENSDARG00000059046	proteasome 26S subunit, non-ATPase 5	psmd5
ENSDARG00000074895	trypsin domain containing 1	tysnd1
ENSDARG00000092473	apoptogenic 1, mitochondrial	apopt1
ENSDARG00000027915	zinc finger, C2HC-type containing 1A	zc2hc1a
ENSDARG00000062297	sterol O-acyltransferase 1	soat1
ENSDARG00000078512	acetyl-CoA carboxylase alpha	acaca
ENSDARG00000074858	StAR-related lipid transfer (START) domain containing 7	stard7
ENSDARG00000044943	aminopeptidase puromycin sensitive	npepps
ENSDARG00000063031	RAD54-like 2 (S. cerevisiae)	rad54l2
ENSDARG00000024090	DnaJ (Hsp40) homolog, subfamily C, member 4	dnajc4
ENSDARG00000070371	K(lysine) acetyltransferase 7a	kat7a
ENSDARG00000010655	protein phosphatase, Mg2+/Mn2+ dependent, 1K	ppm1k
ENSDARG00000017522	CTD (carboxy-terminal domain, RNA polymerase II, polypeptide A) phosphatase, subunit 1	ctdp1
ENSDARG00000038027	nucleolar protein 12	nol12
ENSDARG00000075931	acyl-CoA synthetase long-chain family member 5	acsl5
ENSDARG00000006791	aryl hydrocarbon receptor nuclear translocator-like 1a	arntl1a
ENSDARG00000022203	GTF2I repeat domain containing 1	gtf2ird1
ENSDARG00000056112	phosphoinositide kinase, FYVE finger containing	pikfyve
ENSDARG00000034503	period circadian clock 2	per2
ENSDARG00000060697	lysine (K)-specific methyltransferase 2Bb	kmt2bb
ENSDARG00000025346	zinc finger protein 277	znf277
ENSDARG00000060521	RNA binding motif protein 27	rbm27
ENSDARG00000044062	C-terminal binding protein 2a	ctbp2a
ENSDARG00000008384	histone deacetylase 6	hdac6
ENSDARG00000078425	ornithine aminotransferase	oat
ENSDARG00000007377	ornithine decarboxylase 1	odc1
ENSDARG00000060120	glycerate kinase	glyctk
ENSDARG00000044567	tetratricopeptide repeat domain 1	ttc1
ENSDARG00000033662	stearoyl-CoA desaturase (delta-9-desaturase)	scd
ENSDARG00000030786	mannose phosphate isomerase	mpi
ENSDARG00000077405	si:ch211-116m6.3	si:ch211-116m6.3
ENSDARG00000020718	si:dkey-201c1.2	SLC25A22 (1 of many)
ENSDARG00000061774	methyl-CpG binding domain protein 3a	mbd3a
ENSDARG00000052734	3-hydroxy-3-methylglutaryl-CoA reductase a	hmgcra
ENSDARG00000042793	tripeptidyl peptidase I	tpp1
ENSDARG00000013961	solute carrier family 31 (copper transporter), member 1	slc31a1
ENSDARG00000059035	P450 (cytochrome) oxidoreductase b	porb
ENSDARG00000074985	aurora kinase A interacting protein 1	aurkaip1
ENSDARG00000061131	kinesin family member 21A	kif21a
ENSDARG00000063295	myosin, heavy chain 9a, non-muscle	myh9a
ENSDARG00000079862	klotho	kl
ENSDARG00000001939	beta-1,3-glucuronyltransferase 3 (glucuronosyltransferase I)	b3gat3
ENSDARG00000004871	macrophage stimulating 1 receptor b	mst1rb
ENSDARG00000063419	zgc:158828	DHX35
ENSDARG00000027803	Shwachman-Bodian-Diamond syndrome	sbds
ENSDARG00000079766	transporter 1, ATP-binding cassette, sub-family B (MDR/TAP)	tap1
ENSDARG00000017617	asparagine-linked glycosylation 6 (alpha-1,3,-glucosyltransferase)	alg6
ENSDARG00000006031	4-aminobutyrate aminotransferase	abat
ENSDARG00000028521	complement component 1, q subcomponent-like 3b	c1ql3b
ENSDARG00000074533	solute carrier family 25, member 38b	slc25a38b
ENSDARG00000001857	AF4/FMR2 family, member 4	aff4
ENSDARG00000026759	low density lipoprotein receptor b	ldlrb
ENSDARG00000022841	protein tyrosine kinase 2 beta, a	ptk2ba
ENSDARG00000009194	collagen, type XVI, alpha 1	col16a1
ENSDARG00000034633	ER membrane protein complex subunit 9	emc9
ENSDARG00000079651	si:ch1073-174d20.2	si:ch1073-174d20.2
ENSDARG00000090142	si:dkey-94l16.4	si:dkey-94l16.4
ENSDARG00000002968	apobec1 complementation factor	a1cf
ENSDARG00000037358	polymerase (RNA) III (DNA directed) polypeptide E	polr3e
ENSDARG00000030038	gene rich cluster, C10 gene	grcc10
ENSDARG00000017988	dermatan sulfate epimerase	dse
ENSDARG00000076966	PAXIP1 associated glutamate-rich protein 1	pagr1
ENSDARG00000077533	eukaryotic translation initiation factor 3, subunit F	eif3f
ENSDARG00000011703	clock circadian regulator a	clocka
ENSDARG00000033597	apoptosis inhibitor 5	api5
ENSDARG00000009217	target of myb1 like 2 membrane trafficking protein	tom1l2
ENSDARG00000078083	armadillo repeat containing 5	armc5
ENSDARG00000076229	megakaryoblastic leukemia (translocation) 1b	mkl1b
ENSDARG00000090223	male-specific lethal 1 homolog b (Drosophila)	msl1b
ENSDARG00000058701	nitric oxide synthase 1 (neuronal) adaptor protein b	nos1apb
ENSDARG00000038991	N-ethylmaleimide-sensitive factor b	nsfb
ENSDARG00000077492	ATPase, aminophospholipid transporter, class I, type 8A, member 2	atp8a2
ENSDARG00000040284	si:dkey-79d12.5	si:dkey-79d12.5
ENSDARG00000076595	sema domain, immunoglobulin domain (Ig), transmembrane domain (TM) and short cytoplasmic domain, (semaphorin) 4Ga	sema4ga
ENSDARG00000007494	ST3 beta-galactoside alpha-2,3-sialyltransferase 8	st3gal8
ENSDARG00000015422	peptidylprolyl isomerase (cyclophilin)-like 1	ppil1
ENSDARG00000073974	collagen beta(1-O)galactosyltransferase 1	colgalt1
ENSDARG00000052426	si:ch211-256e16.3	si:ch211-256e16.3
ENSDARG00000079967	protein kinase D3	prkd3
ENSDARG00000057513	MDM4, p53 regulator	mdm4
ENSDARG00000077098	tripartite motif containing 65	trim65
ENSDARG00000013379	protein phosphatase 6, regulatory subunit 3	ppp6r3
ENSDARG00000074829	Ras interacting protein 1	rasip1
ENSDARG00000086450	thymine DNA glycosylase, tandem duplicate 2	tdg.2
ENSDARG00000061222	ubiquitin-like modifier activating enzyme 7	uba7
ENSDARG00000074526	zinc finger and BTB domain containing 16b	zbtb16b
ENSDARG00000077468	si:ch73-206p6.1	si:ch73-206p6.1
ENSDARG00000015263	adrenomedullin a	adma
ENSDARG00000061110	zinc finger and BTB domain containing 44	zbtb44
ENSDARG00000025421	tudor domain containing 3	tdrd3
ENSDARG00000038094	C-type lectin domain family 16, member A	clec16a
ENSDARG00000078953	epsin 3a	epn3a
ENSDARG00000087717	transmembrane protease, serine 5	tmprss5
ENSDARG00000034982	zinc finger, CCHC domain containing 8	zcchc8
ENSDARG00000027140	nucleoporin 160	nup160
ENSDARG00000037954	troponin T type 1 (skeletal, slow)	tnnt1

## Sheet: Table.S3
Table.S3. Mutual DEGs (differentially expressed genes) that best reciprocal BLAST hits with zabrafish in all pairwise comparisons (High vs. Mid, Mid vs. Low and High vs. Low)
Ensembl Gene Id	Gene Description	Gene Name
ENSDARG00000000189	sema domain, transmembrane domain (TM), and cytoplasmic domain, (semaphorin) 6E [Source:ZFIN;Acc:ZDB-GENE-040724-119]	sema6e
ENSDARG00000000324	DDB1 and CUL4 associated factor 8 [Source:ZFIN;Acc:ZDB-GENE-070912-578]	dcaf8
ENSDARG00000001057	bystin-like [Source:ZFIN;Acc:ZDB-GENE-040426-1287]	bysl
ENSDARG00000001777	nucleoporin 155 [Source:ZFIN;Acc:ZDB-GENE-040426-711]	nup155
ENSDARG00000001807	tumor necrosis factor receptor superfamily, member 21 [Source:ZFIN;Acc:ZDB-GENE-030131-5971]	tnfrsf21
ENSDARG00000002333	family with sequence similarity 102, member B, b [Source:ZFIN;Acc:ZDB-GENE-041014-330]	fam102bb
ENSDARG00000002956	si:dkey-32n7.4 [Source:ZFIN;Acc:ZDB-GENE-110411-175]	si:dkey-32n7.4
ENSDARG00000002967	pdgfa associated protein 1b [Source:ZFIN;Acc:ZDB-GENE-040426-942]	pdap1b
ENSDARG00000003087	UBX domain protein 6 [Source:ZFIN;Acc:ZDB-GENE-030131-5680]	ubxn6
ENSDARG00000003270	deoxyhypusine synthase [Source:ZFIN;Acc:ZDB-GENE-040426-2001]	dhps
ENSDARG00000003822	ankyrin repeat domain 16 [Source:ZFIN;Acc:ZDB-GENE-041210-253]	ankrd16
ENSDARG00000003829	UDP-N-acetyl-alpha-D-galactosamine:polypeptide N-acetylgalactosaminyltransferase 2 [Source:ZFIN;Acc:ZDB-GENE-041111-110]	galnt2
ENSDARG00000003845	choroideremia (Rab escort protein 1) [Source:ZFIN;Acc:ZDB-GENE-030318-2]	chm
ENSDARG00000003961	poly (ADP-ribose) polymerase family, member 3 [Source:ZFIN;Acc:ZDB-GENE-030131-7435]	parp3
ENSDARG00000003989	corticotropin releasing hormone receptor 1 [Source:ZFIN;Acc:ZDB-GENE-081231-1]	crhr1
ENSDARG00000004280	SEH1-like (S. cerevisiae) [Source:ZFIN;Acc:ZDB-GENE-030131-6689]	seh1l
ENSDARG00000004452	TAR DNA binding protein, like [Source:ZFIN;Acc:ZDB-GENE-031030-1]	tardbpl
ENSDARG00000004906	stress-induced phosphoprotein 1 [Source:ZFIN;Acc:ZDB-GENE-041121-17]	stip1
ENSDARG00000005128	ribonuclease H2, subunit B [Source:ZFIN;Acc:ZDB-GENE-040426-1090]	rnaseh2b
ENSDARG00000005500	DiGeorge syndrome critical region gene 6 [Source:ZFIN;Acc:ZDB-GENE-040912-125]	dgcr6
ENSDARG00000005791	ribosomal protein L28 [Source:ZFIN;Acc:ZDB-GENE-040930-10]	rpl28
ENSDARG00000006019	transketolase b [Source:ZFIN;Acc:ZDB-GENE-030909-13]	tktb
ENSDARG00000006031	4-aminobutyrate aminotransferase [Source:ZFIN;Acc:ZDB-GENE-031006-4]	abat
ENSDARG00000006040	cytochrome P450, family 20, subfamily A, polypeptide 1 [Source:ZFIN;Acc:ZDB-GENE-040426-2646]	cyp20a1
ENSDARG00000006052	MALT paracaspase 2 [Source:ZFIN;Acc:ZDB-GENE-020801-2]	malt2
ENSDARG00000006477	DNA-damage inducible protein 2 [Source:ZFIN;Acc:ZDB-GENE-031030-15]	ddi2
ENSDARG00000006921	low density lipoprotein receptor-related protein 5 [Source:ZFIN;Acc:ZDB-GENE-050518-2]	lrp5
ENSDARG00000007135	CCR4-NOT transcription complex, subunit 3a [Source:ZFIN;Acc:ZDB-GENE-040927-6]	cnot3a
ENSDARG00000007136	SH3-binding domain protein 5-like, b [Source:ZFIN;Acc:ZDB-GENE-060503-310]	sh3bp5lb
ENSDARG00000007141	proteasome 26S subunit, ATPase 3 [Source:ZFIN;Acc:ZDB-GENE-030131-666]	psmc3
ENSDARG00000007204	si:ch211-195b21.5 [Source:ZFIN;Acc:ZDB-GENE-030131-954]	si:ch211-195b21.5
ENSDARG00000007244	acid phosphatase 2, lysosomal [Source:ZFIN;Acc:ZDB-GENE-050306-40]	acp2
ENSDARG00000007377	ornithine decarboxylase 1 [Source:ZFIN;Acc:ZDB-GENE-010816-1]	odc1
ENSDARG00000007531	zinc finger, CCHC domain containing 9 [Source:ZFIN;Acc:ZDB-GENE-031030-9]	zcchc9
ENSDARG00000007561	cadherin-related 23 [Source:ZFIN;Acc:ZDB-GENE-040513-7]	cdh23
ENSDARG00000008155	spermine synthase [Source:ZFIN;Acc:ZDB-GENE-040625-150]	sms
ENSDARG00000008184	melanoma inhibitory activity family, member 3 [Source:ZFIN;Acc:ZDB-GENE-041014-270]	mia3
ENSDARG00000008560	BRCA1 associated protein [Source:ZFIN;Acc:ZDB-GENE-040718-168]	brap
ENSDARG00000008727	RAN binding protein 3a [Source:ZFIN;Acc:ZDB-GENE-040426-1132]	ranbp3a
ENSDARG00000008735	ATPase, H+ transporting, lysosomal accessory protein 2 [Source:ZFIN;Acc:ZDB-GENE-040426-1960]	atp6ap2
ENSDARG00000008829	chromogranin A [Source:ZFIN;Acc:ZDB-GENE-041010-161]	chga
ENSDARG00000008976	midasin AAA ATPase 1 [Source:ZFIN;Acc:ZDB-GENE-041001-138]	mdn1
ENSDARG00000009387	roundabout, axon guidance receptor, homolog 4 (Drosophila) [Source:ZFIN;Acc:ZDB-GENE-020809-1]	robo4
ENSDARG00000009390	N-acetylneuraminate pyruvate lyase (dihydrodipicolinate synthase) [Source:ZFIN;Acc:ZDB-GENE-030131-926]	npl
ENSDARG00000009549	ubiquitin protein ligase E3 component n-recognin 4 [Source:ZFIN;Acc:ZDB-GENE-090313-341]	ubr4
ENSDARG00000009764	splicing regulatory glutamine/lysine-rich protein 1 [Source:ZFIN;Acc:ZDB-GENE-040801-132]	srek1
ENSDARG00000009783	disrupted in renal carcinoma 2 [Source:ZFIN;Acc:ZDB-GENE-040912-167]	dirc2
ENSDARG00000009839	family with sequence similarity 117, member Bb [Source:ZFIN;Acc:ZDB-GENE-070912-554]	fam117bb
ENSDARG00000009868	ddb1 and cul4 associated factor 11 [Source:ZFIN;Acc:ZDB-GENE-050809-116]	dcaf11
ENSDARG00000010596	solute carrier family 7, member 6 opposite strand [Source:ZFIN;Acc:ZDB-GENE-041114-32]	slc7a6os
ENSDARG00000010601	myotubularin related protein 10 [Source:ZFIN;Acc:ZDB-GENE-061103-52]	mtmr10
ENSDARG00000010717	coiled-coil-helix-coiled-coil-helix domain containing 10 [Source:ZFIN;Acc:ZDB-GENE-040426-1753]	chchd10
ENSDARG00000011301	nedd8 activating enzyme E1 subunit 1 [Source:ZFIN;Acc:ZDB-GENE-040426-1552]	nae1
ENSDARG00000011648	small nuclear ribonucleoprotein D1 polypeptide [Source:ZFIN;Acc:ZDB-GENE-020419-14]	snrpd1
ENSDARG00000011662	conserved helix-loop-helix ubiquitous kinase [Source:ZFIN;Acc:ZDB-GENE-040426-1069]	chuk
ENSDARG00000012005	MOB kinase activator 2b [Source:ZFIN;Acc:ZDB-GENE-060616-319]	mob2b
ENSDARG00000012138	sarcoglycan, epsilon [Source:ZFIN;Acc:ZDB-GENE-030724-1]	sgce
ENSDARG00000012196	fer (fps/fes related) tyrosine kinase [Source:ZFIN;Acc:ZDB-GENE-060526-234]	fer
ENSDARG00000012820	NOP56 ribonucleoprotein homolog [Source:ZFIN;Acc:ZDB-GENE-040109-1]	nop56
ENSDARG00000012915	enoyl CoA hydratase 1, peroxisomal [Source:ZFIN;Acc:ZDB-GENE-041010-170]	ech1
ENSDARG00000013005	opioid binding protein/cell adhesion molecule-like [Source:ZFIN;Acc:ZDB-GENE-040927-3]	opcml
ENSDARG00000013031	metastasis associated 1 family, member 2 [Source:ZFIN;Acc:ZDB-GENE-030131-4803]	mta2
ENSDARG00000013343	kinesin family member 26Ba [Source:ZFIN;Acc:ZDB-GENE-070521-4]	kif26ba
ENSDARG00000013346	family with sequence similarity 208, member Ab [Source:ZFIN;Acc:ZDB-GENE-090311-29]	fam208ab
ENSDARG00000013371	isochorismatase domain containing 2 [Source:ZFIN;Acc:ZDB-GENE-070518-1]	isoc2
ENSDARG00000013705	cerebral cavernous malformation 2 [Source:ZFIN;Acc:ZDB-GENE-040712-6]	ccm2
ENSDARG00000013973	peroxisomal biogenesis factor 3 [Source:ZFIN;Acc:ZDB-GENE-040426-979]	pex3
ENSDARG00000014004	eukaryotic translation initiation factor 2B, subunit 4 delta [Source:ZFIN;Acc:ZDB-GENE-030131-955]	eif2b4
ENSDARG00000014113	Wiskott-Aldrich syndrome-like a [Source:ZFIN;Acc:ZDB-GENE-070209-220]	wasla
ENSDARG00000014159	metadherin a [Source:ZFIN;Acc:ZDB-GENE-030616-615]	mtdha
ENSDARG00000014292	mediator complex subunit 15 [Source:ZFIN;Acc:ZDB-GENE-040426-2032]	med15
ENSDARG00000014329	nucleophosmin 1a (nucleolar phosphoprotein B23, numatrin) [Source:ZFIN;Acc:ZDB-GENE-021028-1]	npm1a
ENSDARG00000014532	axin interactor, dorsalization associated [Source:ZFIN;Acc:ZDB-GENE-071126-2]	aida
ENSDARG00000014692	zinc finger protein 622 [Source:ZFIN;Acc:ZDB-GENE-050927-1]	znf622
ENSDARG00000014817	RAN binding protein 1 [Source:ZFIN;Acc:ZDB-GENE-040426-2548]	ranbp1
ENSDARG00000014945	zinc finger protein 598 [Source:ZFIN;Acc:ZDB-GENE-060602-3]	znf598
ENSDARG00000015278	plexin C1 [Source:ZFIN;Acc:ZDB-GENE-030131-1620]	plxnc1
ENSDARG00000015314	zinc finger, C4H2 domain containing [Source:ZFIN;Acc:ZDB-GENE-030131-2207]	zc4h2
ENSDARG00000015829	Mov10 RISC complex RNA helicase a [Source:ZFIN;Acc:ZDB-GENE-091230-8]	mov10a
ENSDARG00000015937	kaptin (actin binding protein) [Source:ZFIN;Acc:ZDB-GENE-040801-258]	kptn
ENSDARG00000016156	family with sequence similarity 53, member B [Source:ZFIN;Acc:ZDB-GENE-040426-2495]	fam53b
ENSDARG00000016302	upf1 regulator of nonsense transcripts homolog (yeast) [Source:ZFIN;Acc:ZDB-GENE-040426-2836]	upf1
ENSDARG00000016368	zinc finger and BTB domain containing 8 opposite strand [Source:ZFIN;Acc:ZDB-GENE-050417-176]	zbtb8os
ENSDARG00000016484	dyskeratosis congenita 1, dyskerin [Source:ZFIN;Acc:ZDB-GENE-031118-120]	dkc1
ENSDARG00000016513	SET domain containing 3 [Source:ZFIN;Acc:ZDB-GENE-030131-9137]	setd3
ENSDARG00000016775	aquarius intron-binding spliceosomal factor [Source:ZFIN;Acc:ZDB-GENE-040426-1189]	aqr
ENSDARG00000016782	HECT, UBA and WWE domain containing 1 [Source:ZFIN;Acc:ZDB-GENE-081104-387]	huwe1
ENSDARG00000016867	ring finger protein 128a [Source:ZFIN;Acc:ZDB-GENE-030131-1044]	rnf128a
ENSDARG00000017199	elongator acetyltransferase complex subunit 2 [Source:ZFIN;Acc:ZDB-GENE-060503-525]	elp2
ENSDARG00000017427	PHD finger protein 20-like 1 [Source:ZFIN;Acc:ZDB-GENE-030131-5837]	phf20l1
ENSDARG00000017658	GDP-mannose pyrophosphorylase B [Source:ZFIN;Acc:ZDB-GENE-040801-234]	gmppb
ENSDARG00000018002	enoyl-CoA delta isomerase 1 [Source:ZFIN;Acc:ZDB-GENE-030131-6033]	eci1
ENSDARG00000018961	GTP binding protein 4 [Source:ZFIN;Acc:ZDB-GENE-030131-5982]	gtpbp4
ENSDARG00000019274	RAS, dexamethasone-induced 1 [Source:ZFIN;Acc:ZDB-GENE-040426-1473]	rasd1
ENSDARG00000019280	leucyl-tRNA synthetase b [Source:ZFIN;Acc:ZDB-GENE-030114-7]	larsb
ENSDARG00000019396	RERG/RAS-like a [Source:ZFIN;Acc:ZDB-GENE-040718-198]	rergla
ENSDARG00000019601	collagen, type XII, alpha 1b [Source:ZFIN;Acc:ZDB-GENE-120215-116]	col12a1b
ENSDARG00000019962	dopey family member 1 [Source:ZFIN;Acc:ZDB-GENE-050309-65]	dopey1
ENSDARG00000020041	zgc:163107 [Source:ZFIN;Acc:ZDB-GENE-070521-7]	zgc:163107
ENSDARG00000020371	glucose 6 phosphatase, catalytic, 3 [Source:ZFIN;Acc:ZDB-GENE-061215-19]	g6pc3
ENSDARG00000020699	solute carrier family 9, subfamily A (NHE8, cation proton antiporter 8), member 8 [Source:ZFIN;Acc:ZDB-GENE-041212-7]	slc9a8
ENSDARG00000020730	sphingomyelin phosphodiesterase 4 [Source:ZFIN;Acc:ZDB-GENE-040426-2672]	smpd4
ENSDARG00000020956	phosphoenolpyruvate carboxykinase 2 (mitochondrial) [Source:ZFIN;Acc:ZDB-GENE-040426-2266]	pck2
ENSDARG00000021141	pleckstrin homology domain containing, family F (with FYVE domain) member 2 [Source:ZFIN;Acc:ZDB-GENE-040426-884]	plekhf2
ENSDARG00000021239	apoptotic peptidase activating factor 1 [Source:ZFIN;Acc:ZDB-GENE-000616-4]	apaf1
ENSDARG00000021343	WD repeat and SOCS box containing 1 [Source:ZFIN;Acc:ZDB-GENE-030131-1946]	wsb1
ENSDARG00000021402	minichromosome maintenance complex component 3 associated protein [Source:ZFIN;Acc:ZDB-GENE-040715-1]	mcm3ap
ENSDARG00000021439	nuclear receptor coactivator 4 [Source:ZFIN;Acc:ZDB-GENE-040426-689]	ncoa4
ENSDARG00000021812	calcium homeostasis endoplasmic reticulum protein [Source:ZFIN;Acc:ZDB-GENE-040407-1]	cherp
ENSDARG00000022203	GTF2I repeat domain containing 1 [Source:ZFIN;Acc:ZDB-GENE-010328-18]	gtf2ird1
ENSDARG00000022410	ribosomal RNA processing 12 homolog [Source:ZFIN;Acc:ZDB-GENE-050706-182]	rrp12
ENSDARG00000022418	Fas (TNFRSF6) associated factor 1 [Source:ZFIN;Acc:ZDB-GENE-040426-2863]	faf1
ENSDARG00000023396	ATG5 autophagy related 5 homolog (S. cerevisiae) [Source:ZFIN;Acc:ZDB-GENE-040801-149]	atg5
ENSDARG00000023648	isocitrate dehydrogenase 3 (NAD+) gamma [Source:ZFIN;Acc:ZDB-GENE-050417-435]	idh3g
ENSDARG00000024306	zinc finger, BED-type containing 4 [Source:ZFIN;Acc:ZDB-GENE-041210-305]	zbed4
ENSDARG00000024314	homocysteine-inducible, endoplasmic reticulum stress-inducible, ubiquitin-like domain member 1 [Source:ZFIN;Acc:ZDB-GENE-050913-47]	herpud1
ENSDARG00000024561	nucleolar and coiled-body phosphoprotein 1 [Source:ZFIN;Acc:ZDB-GENE-030131-6349]	nolc1
ENSDARG00000024631	si:ch211-122c9.5 [Source:ZFIN;Acc:ZDB-GENE-120709-103]	si:ch211-122c9.5
ENSDARG00000025346	zinc finger protein 277 [Source:ZFIN;Acc:ZDB-GENE-040426-1633]	znf277
ENSDARG00000025703	dimethylglycine dehydrogenase [Source:ZFIN;Acc:ZDB-GENE-080227-8]	dmgdh
ENSDARG00000025850	ribosomal protein S21 [Source:ZFIN;Acc:ZDB-GENE-040426-1102]	rps21
ENSDARG00000026068	trafficking protein particle complex 5 [Source:ZFIN;Acc:ZDB-GENE-040718-185]	trappc5
ENSDARG00000026084	si:dkey-43k4.5 [Source:ZFIN;Acc:ZDB-GENE-120215-82]	KCNS1
ENSDARG00000026629	GDP-mannose 4,6-dehydratase [Source:ZFIN;Acc:ZDB-GENE-050419-45]	gmds
ENSDARG00000026842	apoptotic chromatin condensation inducer 1b [Source:ZFIN;Acc:ZDB-GENE-030826-12]	acin1b
ENSDARG00000026892	G patch domain containing 11 [Source:ZFIN;Acc:ZDB-GENE-040718-89]	gpatch11
ENSDARG00000026908	transmembrane p24 trafficking protein 2 [Source:ZFIN;Acc:ZDB-GENE-030131-269]	tmed2
ENSDARG00000027143	aprataxin [Source:ZFIN;Acc:ZDB-GENE-040628-2]	aptx
ENSDARG00000027234	intraflagellar transport 88 homolog [Source:ZFIN;Acc:ZDB-GENE-030131-574]	ift88
ENSDARG00000027353	zinc finger, MYM-type 2 [Source:ZFIN;Acc:ZDB-GENE-030131-2408]	zmym2
ENSDARG00000027777	tumor necrosis factor, alpha-induced protein 3 [Source:ZFIN;Acc:ZDB-GENE-100212-2]	tnfaip3
ENSDARG00000027825	N(alpha)-acetyltransferase 50, NatE catalytic subunit [Source:ZFIN;Acc:ZDB-GENE-040801-142]	naa50
ENSDARG00000027984	glutathione S-transferase zeta 1 [Source:ZFIN;Acc:ZDB-GENE-040718-184]	gstz1
ENSDARG00000028222	integrin, beta 8 [Source:ZFIN;Acc:ZDB-GENE-071213-3]	itgb8
ENSDARG00000028321	synaptojanin 2 binding protein [Source:ZFIN;Acc:ZDB-GENE-030131-6531]	synj2bp
ENSDARG00000028327	glia maturation factor, beta [Source:ZFIN;Acc:ZDB-GENE-040426-2114]	gmfb
ENSDARG00000028542	si:ch211-114c12.2 [Source:ZFIN;Acc:ZDB-GENE-030131-8522]	si:ch211-114c12.2
ENSDARG00000028748	transmembrane 9 superfamily member 3 [Source:ZFIN;Acc:ZDB-GENE-040426-2714]	tm9sf3
ENSDARG00000029011	X-prolyl aminopeptidase (aminopeptidase P) 1, soluble [Source:ZFIN;Acc:ZDB-GENE-040426-999]	xpnpep1
ENSDARG00000029063	caseinolytic mitochondrial matrix peptidase chaperone subunit a [Source:ZFIN;Acc:ZDB-GENE-040912-143]	clpxa
ENSDARG00000029088	GUF1 homolog, GTPase [Source:ZFIN;Acc:ZDB-GENE-030131-4289]	guf1
ENSDARG00000029307	zgc:101800 [Source:ZFIN;Acc:ZDB-GENE-041212-46]	zgc:101800
ENSDARG00000029472	myeloid/lymphoid or mixed-lineage leukemia; translocated to, 4a [Source:ZFIN;Acc:ZDB-GENE-050419-52]	mllt4a
ENSDARG00000029612	G patch domain and KOW motifs [Source:ZFIN;Acc:ZDB-GENE-030616-159]	gpkow
ENSDARG00000029639	translocase of outer mitochondrial membrane 70 homolog A (S. cerevisiae) [Source:ZFIN;Acc:ZDB-GENE-030131-8173]	tomm70a
ENSDARG00000029931	ATPase type 13A1 [Source:ZFIN;Acc:ZDB-GENE-040426-2804]	atp13a1
ENSDARG00000030213	sap30-like [Source:ZFIN;Acc:ZDB-GENE-030131-5287]	sap30l
ENSDARG00000030278	isocitrate dehydrogenase 3 (NAD+) alpha [Source:ZFIN;Acc:ZDB-GENE-040426-1007]	idh3a
ENSDARG00000030530	solute carrier family 22 (organic cation transporter), member 2 [Source:ZFIN;Acc:ZDB-GENE-040426-2167]	slc22a2
ENSDARG00000030782	exocyst complex component 3-like 2b [Source:ZFIN;Acc:ZDB-GENE-100728-5]	exoc3l2b
ENSDARG00000030949	signal recognition particle receptor, B subunit [Source:ZFIN;Acc:ZDB-GENE-040718-311]	srprb
ENSDARG00000031346	RNA binding motif protein 17 [Source:ZFIN;Acc:ZDB-GENE-040426-817]	rbm17
ENSDARG00000031763	SMAD family member 6b [Source:ZFIN;Acc:ZDB-GENE-050419-198]	smad6b
ENSDARG00000031981	pterin-4 alpha-carbinolamine dehydratase/dimerization cofactor of hepatocyte nuclear factor 1 alpha [Source:ZFIN;Acc:ZDB-GENE-040426-1787]	pcbd1
ENSDARG00000032010	solute carrier family 15 (oligopeptide transporter), member 2 [Source:ZFIN;Acc:ZDB-GENE-030131-5866]	slc15a2
ENSDARG00000032129	general transcription factor IIF, polypeptide 1 [Source:ZFIN;Acc:ZDB-GENE-030131-4557]	gtf2f1
ENSDARG00000032327	ubiquitin specific peptidase 36 [Source:ZFIN;Acc:ZDB-GENE-030131-5450]	usp36
ENSDARG00000032353	TIP41, TOR signaling pathway regulator-like (S. cerevisiae) [Source:ZFIN;Acc:ZDB-GENE-040426-1611]	tiprl
ENSDARG00000032435	integrin, alpha 9 [Source:ZFIN;Acc:ZDB-GENE-040426-1129]	itga9
ENSDARG00000032802	kinectin 1 [Source:ZFIN;Acc:ZDB-GENE-030408-4]	ktn1
ENSDARG00000033364	microsomal glutathione S-transferase 3b [Source:ZFIN;Acc:ZDB-GENE-061215-48]	mgst3b
ENSDARG00000033436	membrane bound O-acyltransferase domain containing 7 [Source:ZFIN;Acc:ZDB-GENE-040426-1516]	mboat7
ENSDARG00000033604	low density lipoprotein receptor-related protein associated protein 1 [Source:ZFIN;Acc:ZDB-GENE-030131-5871]	lrpap1
ENSDARG00000033855	RCD1 required for cell differentiation1 homolog (S. pombe) [Source:ZFIN;Acc:ZDB-GENE-030131-1558]	rqcd1
ENSDARG00000033987	arginine/serine-rich coiled-coil 1 [Source:ZFIN;Acc:ZDB-GENE-040426-2374]	rsrc1
ENSDARG00000035023	KIAA0907 protein [Source:ZFIN;Acc:ZDB-GENE-030131-405]	kiaa0907
ENSDARG00000035120	glycine decarboxylase [Source:HGNC Symbol;Acc:HGNC:4313]	GLDC
ENSDARG00000035330	TAF1 RNA polymerase II, TATA box binding protein (TBP)-associated factor [Source:ZFIN;Acc:ZDB-GENE-030131-5576]	taf1
ENSDARG00000035515	TM2 domain containing 2 [Source:ZFIN;Acc:ZDB-GENE-040718-387]	tm2d2
ENSDARG00000035549	uracil phosphoribosyltransferase (FUR1) homolog (S. cerevisiae) [Source:ZFIN;Acc:ZDB-GENE-040426-2411]	uprt
ENSDARG00000035682	latent transforming growth factor beta binding protein 3 [Source:HGNC Symbol;Acc:HGNC:6716]	LTBP3
ENSDARG00000035835	eukaryotic elongation factor 2 kinase [Source:ZFIN;Acc:ZDB-GENE-020916-2]	eef2k
ENSDARG00000035872	hydroxysteroid (17-beta) dehydrogenase 12b [Source:ZFIN;Acc:ZDB-GENE-030131-1346]	hsd17b12b
ENSDARG00000035913	tyrosyl-tRNA synthetase [Source:ZFIN;Acc:ZDB-GENE-030425-2]	yars
ENSDARG00000036045	proenkephalin b [Source:ZFIN;Acc:ZDB-GENE-030729-3]	penkb
ENSDARG00000036293	guanine nucleotide binding protein (G protein), beta polypeptide 1-like [Source:ZFIN;Acc:ZDB-GENE-050320-77]	gnb1l
ENSDARG00000036338	vacuolar protein sorting 11 [Source:ZFIN;Acc:ZDB-GENE-050731-5]	vps11
ENSDARG00000036778	HBS1-like translational GTPase [Source:ZFIN;Acc:ZDB-GENE-030131-2987]	hbs1l
ENSDARG00000036863	si:ch211-94l19.4 [Source:ZFIN;Acc:ZDB-GENE-130531-15]	MYO1D
ENSDARG00000037000	FK506 binding protein 11 [Source:ZFIN;Acc:ZDB-GENE-030616-357]	fkbp11
ENSDARG00000037109	PWP2 periodic tryptophan protein homolog (yeast) [Source:ZFIN;Acc:ZDB-GENE-021031-3]	pwp2h
ENSDARG00000037158	regulator of chromosome condensation 1 [Source:ZFIN;Acc:ZDB-GENE-040426-2216]	rcc1
ENSDARG00000037191	transthyretin (prealbumin, amyloidosis type I) [Source:ZFIN;Acc:ZDB-GENE-040927-14]	ttr
ENSDARG00000037262	cyclin-dependent kinase inhibitor 2A/B (p15, inhibits CDK4) [Source:ZFIN;Acc:ZDB-GENE-081104-306]	cdkn2a/b
ENSDARG00000037358	polymerase (RNA) III (DNA directed) polypeptide E [Source:ZFIN;Acc:ZDB-GENE-030131-8462]	polr3e
ENSDARG00000037455	UDP glycosyltransferase 8 [Source:ZFIN;Acc:ZDB-GENE-060616-129]	ugt8
ENSDARG00000037713	PEST proteolytic signal containing nuclear protein [Source:ZFIN;Acc:ZDB-GENE-041010-130]	pcnp
ENSDARG00000037810	zgc:112175 [Source:ZFIN;Acc:ZDB-GENE-050417-220]	zgc:112175
ENSDARG00000038064	charged multivesicular body protein 3 [Source:ZFIN;Acc:ZDB-GENE-040426-2600]	chmp3
ENSDARG00000038097	phosphatidylinositol glycan anchor biosynthesis, class Q [Source:ZFIN;Acc:ZDB-GENE-030131-9793]	pigq
ENSDARG00000038290	THO complex 5 [Source:ZFIN;Acc:ZDB-GENE-030131-3789]	thoc5
ENSDARG00000038518	synaptosomal-associated protein 29 [Source:ZFIN;Acc:ZDB-GENE-041111-226]	snap29
ENSDARG00000038574	secretogranin II (chromogranin C), b [Source:ZFIN;Acc:ZDB-GENE-061103-160]	scg2b
ENSDARG00000038866	trafficking protein particle complex 8 [Source:HGNC Symbol;Acc:HGNC:29169]	TRAPPC8
ENSDARG00000038879	intraflagellar transport 80 homolog (Chlamydomonas) [Source:ZFIN;Acc:ZDB-GENE-041212-50]	ift80
ENSDARG00000038901	transmembrane protein 256 [Source:ZFIN;Acc:ZDB-GENE-050417-92]	tmem256
ENSDARG00000039005	trafficking protein particle complex 1 [Source:ZFIN;Acc:ZDB-GENE-040718-242]	trappc1
ENSDARG00000039062	MORN repeat containing 4 [Source:ZFIN;Acc:ZDB-GENE-050417-7]	morn4
ENSDARG00000039225	vacuolar protein sorting 13 homolog A (S. cerevisiae) [Source:ZFIN;Acc:ZDB-GENE-030926-1]	vps13a
ENSDARG00000039699	family with sequence similarity 204, member A [Source:ZFIN;Acc:ZDB-GENE-040718-271]	fam204a
ENSDARG00000039914	glyceraldehyde-3-phosphate dehydrogenase, spermatogenic [Source:ZFIN;Acc:ZDB-GENE-020913-1]	gapdhs
ENSDARG00000040001	furry homolog, like [Source:ZFIN;Acc:ZDB-GENE-040914-58]	fryl
ENSDARG00000040009	palladin, cytoskeletal associated protein [Source:ZFIN;Acc:ZDB-GENE-041014-252]	palld
ENSDARG00000040064	acid phosphatase 6, lysophosphatidic [Source:ZFIN;Acc:ZDB-GENE-050208-290]	acp6
ENSDARG00000040152	NIMA-related kinase 4 [Source:ZFIN;Acc:ZDB-GENE-040426-1392]	nek4
ENSDARG00000040407	ubiquitin specific peptidase 22 [Source:ZFIN;Acc:ZDB-GENE-060512-211]	usp22
ENSDARG00000040469	ectonucleotide pyrophosphatase/phosphodiesterase 6 [Source:ZFIN;Acc:ZDB-GENE-031205-1]	enpp6
ENSDARG00000040615	integrin-linked kinase-associated serine/threonine phosphatase [Source:ZFIN;Acc:ZDB-GENE-070410-122]	ilkap
ENSDARG00000040620	proteasome (prosome, macropain) assembly chaperone 1 [Source:ZFIN;Acc:ZDB-GENE-040718-469]	psmg1
ENSDARG00000041170	alpha- and gamma-adaptin binding protein [Source:ZFIN;Acc:ZDB-GENE-040718-120]	aagab
ENSDARG00000041223	family with sequence similarity 173, member A [Source:ZFIN;Acc:ZDB-GENE-040625-59]	fam173a
ENSDARG00000041391	transmembrane p24 trafficking protein 10 [Source:ZFIN;Acc:ZDB-GENE-030131-4915]	tmed10
ENSDARG00000041429	von Willebrand factor A domain containing 9 [Source:ZFIN;Acc:ZDB-GENE-030131-5804]	vwa9
ENSDARG00000041530	peptidylprolyl isomerase H (cyclophilin H) [Source:ZFIN;Acc:ZDB-GENE-040625-127]	ppih
ENSDARG00000041599	zgc:91860 [Source:ZFIN;Acc:ZDB-GENE-040704-34]	zgc:91860
ENSDARG00000041691	basic helix-loop-helix family, member e41 [Source:ZFIN;Acc:ZDB-GENE-050419-146]	bhlhe41
ENSDARG00000042341	transmembrane protein 251 [Source:ZFIN;Acc:ZDB-GENE-041001-121]	tmem251
ENSDARG00000042520	si:dkey-251i10.3 [Source:ZFIN;Acc:ZDB-GENE-060526-271]	UTP14C
ENSDARG00000042534	arginine/serine-rich coiled-coil 2 [Source:ZFIN;Acc:ZDB-GENE-040426-2457]	rsrc2
ENSDARG00000042616	sema domain, immunoglobulin domain (Ig), short basic domain, secreted, (semaphorin) 3H [Source:ZFIN;Acc:ZDB-GENE-990715-8]	sema3h
ENSDARG00000042642	Wilms tumor 1 associated protein [Source:ZFIN;Acc:ZDB-GENE-030131-5990]	wtap
ENSDARG00000042660	family with sequence similarity 32, member A [Source:ZFIN;Acc:ZDB-GENE-040704-44]	fam32a
ENSDARG00000042684	serpin peptidase inhibitor, clade C (antithrombin), member 1 [Source:ZFIN;Acc:ZDB-GENE-030131-264]	serpinc1
ENSDARG00000042722	B-cell linker [Source:ZFIN;Acc:ZDB-GENE-040702-4]	blnk
ENSDARG00000042793	tripeptidyl peptidase I [Source:ZFIN;Acc:ZDB-GENE-030131-6654]	tpp1
ENSDARG00000042876	ABRA C-terminal like [Source:ZFIN;Acc:ZDB-GENE-030131-8594]	abracl
ENSDARG00000042877	hdc homolog, cell cycle regulator [Source:ZFIN;Acc:ZDB-GENE-041001-173]	heca
ENSDARG00000043304	NOP2 nucleolar protein homolog (yeast) [Source:ZFIN;Acc:ZDB-GENE-050309-7]	nop2
ENSDARG00000043359	required for meiotic nuclear division 5 homolog B [Source:ZFIN;Acc:ZDB-GENE-040426-1744]	rmnd5b
ENSDARG00000043510	vesicle-associated membrane protein 4 [Source:ZFIN;Acc:ZDB-GENE-040625-92]	vamp4
ENSDARG00000043559	GLE1 RNA export mediator homolog (yeast) [Source:ZFIN;Acc:ZDB-GENE-040831-4]	gle1
ENSDARG00000043646	solute carrier family 6 (neurotransmitter transporter), member 8 [Source:ZFIN;Acc:ZDB-GENE-071024-2]	slc6a8
ENSDARG00000043842	si:ch73-111k22.2 [Source:ZFIN;Acc:ZDB-GENE-030131-5221]	si:ch73-111k22.2
ENSDARG00000043865	translocase of inner mitochondrial membrane 9 homolog [Source:ZFIN;Acc:ZDB-GENE-021206-14]	timm9
ENSDARG00000043963	si:ch211-241j12.3 [Source:ZFIN;Acc:ZDB-GENE-040724-72]	si:ch211-241j12.3
ENSDARG00000043973	zinc finger protein 292b [Source:ZFIN;Acc:ZDB-GENE-030131-9559]	znf292b
ENSDARG00000044056	Abelson helper integration site 1 [Source:ZFIN;Acc:ZDB-GENE-060803-1]	ahi1
ENSDARG00000044167	peptidyl arginine deiminase, type II [Source:ZFIN;Acc:ZDB-GENE-031116-67]	padi2
ENSDARG00000044327	transmembrane protein 185 [Source:ZFIN;Acc:ZDB-GENE-040426-1167]	tmem185
ENSDARG00000044404	prolyl-tRNA synthetase 2, mitochondrial (putative) [Source:ZFIN;Acc:ZDB-GENE-030131-4219]	pars2
ENSDARG00000044490	toll-like receptor 9 [Source:ZFIN;Acc:ZDB-GENE-040219-10]	tlr9
ENSDARG00000044556	phosphofurin acidic cluster sorting protein 1a [Source:ZFIN;Acc:ZDB-GENE-050208-244]	pacs1a
ENSDARG00000044718	vav 2 guanine nucleotide exchange factor [Source:ZFIN;Acc:ZDB-GENE-091204-420]	vav2
ENSDARG00000044811	cyclin-dependent kinase 9 (CDC2-related kinase) [Source:ZFIN;Acc:ZDB-GENE-030131-321]	cdk9
ENSDARG00000044812	tetratricopeptide repeat domain 17 [Source:ZFIN;Acc:ZDB-GENE-100422-15]	ttc17
ENSDARG00000044949	ring finger protein 8, E3 ubiquitin protein ligase [Source:ZFIN;Acc:ZDB-GENE-040426-849]	rnf8
ENSDARG00000045092	CDK5 regulatory subunit associated protein 3 [Source:ZFIN;Acc:ZDB-GENE-040625-90]	cdk5rap3
ENSDARG00000045437	solute carrier family 35 (adenosine 3'-phospho 5'-phosphosulfate transporter), member B3 [Source:ZFIN;Acc:ZDB-GENE-060312-46]	slc35b3
ENSDARG00000045514	ATP synthase, H+ transporting, mitochondrial F1 complex, gamma polypeptide 1 [Source:ZFIN;Acc:ZDB-GENE-030131-8901]	atp5c1
ENSDARG00000045857	CCAAT/enhancer binding protein (C/EBP), zeta [Source:ZFIN;Acc:ZDB-GENE-050417-261]	cebpz
ENSDARG00000046074	serine/threonine kinase 11 [Source:ZFIN;Acc:ZDB-GENE-050417-383]	stk11
ENSDARG00000051816	aminoadipate-semialdehyde synthase [Source:ZFIN;Acc:ZDB-GENE-061220-8]	aass
ENSDARG00000051953	YTH domain containing 1 [Source:ZFIN;Acc:ZDB-GENE-041114-114]	ythdc1
ENSDARG00000052073	bladder cancer associated protein [Source:ZFIN;Acc:ZDB-GENE-000330-7]	blcap
ENSDARG00000052419	ankyrin repeat domain 12 [Source:ZFIN;Acc:ZDB-GENE-040426-846]	ankrd12
ENSDARG00000052426	si:ch211-256e16.3 [Source:ZFIN;Acc:ZDB-GENE-131127-256]	si:ch211-256e16.3
ENSDARG00000052462	phosphatidylserine decarboxylase [Source:ZFIN;Acc:ZDB-GENE-061215-46]	pisd
ENSDARG00000052480	programmed cell death 11 [Source:ZFIN;Acc:ZDB-GENE-030131-4076]	pdcd11
ENSDARG00000052703	CDGSH iron sulfur domain 2 [Source:ZFIN;Acc:ZDB-GENE-040426-1381]	cisd2
ENSDARG00000052712	succinate-CoA ligase, alpha subunit [Source:ZFIN;Acc:ZDB-GENE-040912-101]	suclg1
ENSDARG00000052975	ubiquilin 4 [Source:ZFIN;Acc:ZDB-GENE-030131-6269]	ubqln4
ENSDARG00000053091	si:ch211-204c21.1 [Source:ZFIN;Acc:ZDB-GENE-030429-35]	DAB2 (1 of many)
ENSDARG00000053196	mechanistic target of rapamycin (serine/threonine kinase) [Source:ZFIN;Acc:ZDB-GENE-030131-2974]	mtor
ENSDARG00000053474	tudor and KH domain containing [Source:ZFIN;Acc:ZDB-GENE-050327-81]	tdrkh
ENSDARG00000053691	macrophage erythroblast attacher [Source:ZFIN;Acc:ZDB-GENE-030131-294]	maea
ENSDARG00000053803	kelch-like family member 43 [Source:ZFIN;Acc:ZDB-GENE-141212-285]	klhl43
ENSDARG00000054191	phosphoglycerate kinase 1 [Source:ZFIN;Acc:ZDB-GENE-040426-2711]	pgk1
ENSDARG00000054539	low density lipoprotein receptor-related protein 10 [Source:ZFIN;Acc:ZDB-GENE-140418-2]	lrp10
ENSDARG00000054723	si:ch211-242b18.1 [Source:ZFIN;Acc:ZDB-GENE-030131-1518]	PDE4DIP
ENSDARG00000054799	replication factor C (activator 1) 1 [Source:ZFIN;Acc:ZDB-GENE-070410-99]	rfc1
ENSDARG00000054842	hydroxysteroid (17-beta) dehydrogenase 14 [Source:ZFIN;Acc:ZDB-GENE-040801-24]	hsd17b14
ENSDARG00000055108	glycerophosphodiester phosphodiesterase 1 [Source:ZFIN;Acc:ZDB-GENE-040426-881]	gde1
ENSDARG00000055538	AVL9 homolog (S. cerevisiase) [Source:ZFIN;Acc:ZDB-GENE-060825-261]	avl9
ENSDARG00000055620	acyl-CoA dehydrogenase family, member 9 [Source:ZFIN;Acc:ZDB-GENE-060616-196]	acad9
ENSDARG00000056085	MOB family member 4, phocein [Source:ZFIN;Acc:ZDB-GENE-040801-174]	mob4
ENSDARG00000056089	nuclear receptor binding protein 1 [Source:ZFIN;Acc:ZDB-GENE-041001-146]	nrbp1
ENSDARG00000056138	splicing factor 3b, subunit 1 [Source:ZFIN;Acc:ZDB-GENE-040827-3]	sf3b1
ENSDARG00000056178	dermatopontin [Source:ZFIN;Acc:ZDB-GENE-060312-9]	dpt
ENSDARG00000056211	2-oxoglutarate and iron-dependent oxygenase domain containing 2 [Source:ZFIN;Acc:ZDB-GENE-061215-54]	ogfod2
ENSDARG00000056559	CCZ1 homolog, vacuolar protein trafficking and biogenesis associated [Source:ZFIN;Acc:ZDB-GENE-040426-698]	ccz1
ENSDARG00000056621	CCCTC-binding factor (zinc finger protein) [Source:ZFIN;Acc:ZDB-GENE-040624-5]	ctcf
ENSDARG00000056648	exostosin glycosyltransferase 2 [Source:ZFIN;Acc:ZDB-GENE-041124-3]	ext2
ENSDARG00000056862	centrosomal protein 63 [Source:ZFIN;Acc:ZDB-GENE-040426-1154]	cep63
ENSDARG00000057321	terminal uridylyl transferase 1, U6 snRNA-specific [Source:ZFIN;Acc:ZDB-GENE-050706-68]	tut1
ENSDARG00000057729	eph receptor B6 [Source:ZFIN;Acc:ZDB-GENE-100922-51]	ephb6
ENSDARG00000057789	lysozyme [Source:ZFIN;Acc:ZDB-GENE-020515-2]	lyz
ENSDARG00000057879	prolyl 3-hydroxylase 3 [Source:ZFIN;Acc:ZDB-GENE-060503-231]	p3h3
ENSDARG00000057974	poly (ADP-ribose) polymerase family, member 12b [Source:ZFIN;Acc:ZDB-GENE-030131-2617]	parp12b
ENSDARG00000058202	peroxisomal biogenesis factor 16 [Source:ZFIN;Acc:ZDB-GENE-050626-49]	pex16
ENSDARG00000058528	CCR4-NOT transcription complex, subunit 10 [Source:ZFIN;Acc:ZDB-GENE-060929-368]	cnot10
ENSDARG00000058746	ubiquitin associated protein 1 [Source:ZFIN;Acc:ZDB-GENE-040426-950]	ubap1
ENSDARG00000058824	mitochondrial ribosomal protein L4 [Source:ZFIN;Acc:ZDB-GENE-050522-388]	mrpl4
ENSDARG00000058828	coiled-coil domain containing 51 [Source:ZFIN;Acc:ZDB-GENE-060825-200]	ccdc51
ENSDARG00000059048	myelin protein zero-like 1 like [Source:ZFIN;Acc:ZDB-GENE-050417-455]	mpzl1l
ENSDARG00000059059	EMSY BRCA2-interacting transcriptional repressor [Source:ZFIN;Acc:ZDB-GENE-030131-7832]	emsy
ENSDARG00000059322	topoisomerase (DNA) II binding protein 1 [Source:ZFIN;Acc:ZDB-GENE-060626-1]	topbp1
ENSDARG00000059424	ring finger protein 215 [Source:ZFIN;Acc:ZDB-GENE-060526-65]	rnf215
ENSDARG00000059567	si:ch73-281f12.4 [Source:ZFIN;Acc:ZDB-GENE-130530-682]	si:ch73-281f12.4
ENSDARG00000059711	nucleolar protein 6 (RNA-associated) [Source:ZFIN;Acc:ZDB-GENE-030131-6294]	nol6
ENSDARG00000059809	calcium/calmodulin-dependent serine protein kinase a [Source:ZFIN;Acc:ZDB-GENE-020802-4]	caska
ENSDARG00000059925	ubiquitin specific peptidase 24 [Source:ZFIN;Acc:ZDB-GENE-030131-4356]	usp24
ENSDARG00000059945	synaptic vesicle glycoprotein 2A [Source:ZFIN;Acc:ZDB-GENE-131001-1]	sv2a
ENSDARG00000060148	SH3 and PX domains 2Aa [Source:ZFIN;Acc:ZDB-GENE-060503-271]	sh3pxd2aa
ENSDARG00000060199	mitochondrial ribosomal protein L18 [Source:ZFIN;Acc:ZDB-GENE-061013-632]	mrpl18
ENSDARG00000060366	solute carrier family 12, member 9 [Source:ZFIN;Acc:ZDB-GENE-050208-222]	slc12a9
ENSDARG00000060430	zinc finger, FYVE domain containing 28 [Source:ZFIN;Acc:ZDB-GENE-061103-208]	zfyve28
ENSDARG00000060442	transmembrane protein 259 [Source:ZFIN;Acc:ZDB-GENE-080225-14]	tmem259
ENSDARG00000060484	si:ch211-197l9.4 [Source:ZFIN;Acc:ZDB-GENE-091204-137]	SELENOI
ENSDARG00000060521	RNA binding motif protein 27 [Source:ZFIN;Acc:ZDB-GENE-110411-31]	rbm27
ENSDARG00000060618	importin 13 [Source:ZFIN;Acc:ZDB-GENE-070706-1]	ipo13
ENSDARG00000060734	adaptor protein, phosphotyrosine interaction, PH domain and leucine zipper containing 1 [Source:ZFIN;Acc:ZDB-GENE-081016-1]	appl1
ENSDARG00000060841	phosphatidylinositol-4-phosphate 3-kinase, catalytic subunit type 2 alpha [Source:ZFIN;Acc:ZDB-GENE-030328-39]	pik3c2a
ENSDARG00000060929	ring finger protein 220a [Source:ZFIN;Acc:ZDB-GENE-060929-1006]	rnf220a
ENSDARG00000060992	RNA pseudouridylate synthase domain containing 2 [Source:ZFIN;Acc:ZDB-GENE-120411-43]	rpusd2
ENSDARG00000060994	F-box and WD repeat domain containing 7 [Source:ZFIN;Acc:ZDB-GENE-090313-79]	fbxw7
ENSDARG00000061023	si:dkey-72l14.4 [Source:ZFIN;Acc:ZDB-GENE-060531-151]	BORCS6
ENSDARG00000061031	delta/notch-like EGF repeat containing [Source:ZFIN;Acc:ZDB-GENE-130502-1]	dner
ENSDARG00000061100	asparaginyl-tRNA synthetase [Source:ZFIN;Acc:ZDB-GENE-030131-1016]	nars
ENSDARG00000061215	family with sequence similarity 149, member B1 [Source:ZFIN;Acc:ZDB-GENE-070112-2102]	fam149b1
ENSDARG00000061228	prefoldin subunit 4 [Source:ZFIN;Acc:ZDB-GENE-100922-122]	pfdn4
ENSDARG00000061233	ATP-binding cassette, sub-family C (CFTR/MRP), member 5 [Source:ZFIN;Acc:ZDB-GENE-050517-17]	abcc5
ENSDARG00000061375	sphingosine-1-phosphate lyase 1 [Source:ZFIN;Acc:ZDB-GENE-070410-24]	sgpl1
ENSDARG00000061417	negative regulator of ubiquitin-like proteins 1 [Source:ZFIN;Acc:ZDB-GENE-080212-11]	nub1
ENSDARG00000061450	testis-specific kinase 2 [Source:ZFIN;Acc:ZDB-GENE-070209-68]	tesk2
ENSDARG00000061710	mitogen-activated protein kinase kinase kinase 8 [Source:ZFIN;Acc:ZDB-GENE-100316-8]	map3k8
ENSDARG00000061719	si:dkey-23p11.2 [Source:ZFIN;Acc:ZDB-GENE-100427-4]	si:dkey-23p11.2
ENSDARG00000061895	ubiquitin specific peptidase 32 [Source:ZFIN;Acc:ZDB-GENE-100210-5]	usp32
ENSDARG00000061936	F-box protein 10 [Source:ZFIN;Acc:ZDB-GENE-090313-270]	fbxo10
ENSDARG00000061946	COMM domain containing 4 [Source:ZFIN;Acc:ZDB-GENE-060929-600]	commd4
ENSDARG00000061952	si:dkey-245p14.7 [Source:ZFIN;Acc:ZDB-GENE-061207-66]	si:dkey-245p14.7
ENSDARG00000062135	synaptotagmin-like 5 [Source:ZFIN;Acc:ZDB-GENE-070912-424]	sytl5
ENSDARG00000062164	attractin [Source:ZFIN;Acc:ZDB-GENE-090312-21]	atrn
ENSDARG00000062177	discoidin, CUB and LCCL domain containing 2 [Source:ZFIN;Acc:ZDB-GENE-070112-1822]	dcbld2
ENSDARG00000062181	zgc:153606 [Source:ZFIN;Acc:ZDB-GENE-060825-17]	BMT2
ENSDARG00000062198	pericentriolar material 1 [Source:ZFIN;Acc:ZDB-GENE-030131-428]	pcm1
ENSDARG00000062231	zinc finger protein 362b [Source:ZFIN;Acc:ZDB-GENE-070424-35]	znf362b
ENSDARG00000062237	NFS1 cysteine desulfurase [Source:ZFIN;Acc:ZDB-GENE-060405-1]	nfs1
ENSDARG00000062244	SET domain containing 2 [Source:ZFIN;Acc:ZDB-GENE-030131-2140]	setd2
ENSDARG00000062329	UDP-Gal:betaGlcNAc beta 1,4- galactosyltransferase, polypeptide 3 [Source:ZFIN;Acc:ZDB-GENE-110624-1]	b4galt3
ENSDARG00000062330	si:ch211-233a24.2 [Source:ZFIN;Acc:ZDB-GENE-090313-98]	si:ch211-233a24.2
ENSDARG00000062350	synemin, intermediate filament protein [Source:ZFIN;Acc:ZDB-GENE-050419-81]	synm
ENSDARG00000062430	glycerol-3-phosphate dehydrogenase 2 (mitochondrial) [Source:ZFIN;Acc:ZDB-GENE-030131-4869]	gpd2
ENSDARG00000062506	zinc finger CCCH-type containing 18 [Source:ZFIN;Acc:ZDB-GENE-050419-13]	zc3h18
ENSDARG00000062558	ring finger and SPRY domain containing 1 [Source:ZFIN;Acc:ZDB-GENE-061026-2]	rspry1
ENSDARG00000062612	DEAH (Asp-Glu-Ala-His) box polypeptide 37 [Source:ZFIN;Acc:ZDB-GENE-030131-4505]	dhx37
ENSDARG00000062650	replication timing regulatory factor 1 [Source:ZFIN;Acc:ZDB-GENE-030131-3406]	rif1
ENSDARG00000062707	plasminogen activator, tissue [Source:ZFIN;Acc:ZDB-GENE-081104-181]	plat
ENSDARG00000062933	c-Maf inducing protein [Source:ZFIN;Acc:ZDB-GENE-050419-50]	cmip
ENSDARG00000063030	mesoderm development candidate 2 [Source:ZFIN;Acc:ZDB-GENE-070112-2142]	mesdc2
ENSDARG00000063031	RAD54-like 2 (S. cerevisiae) [Source:ZFIN;Acc:ZDB-GENE-030131-3097]	rad54l2
ENSDARG00000063076	ATR interacting protein [Source:ZFIN;Acc:ZDB-GENE-050208-331]	atrip
ENSDARG00000063145	transcription factor A, mitochondrial [Source:ZFIN;Acc:ZDB-GENE-061013-552]	tfam
ENSDARG00000063149	transmembrane and tetratricopeptide repeat containing 1 [Source:ZFIN;Acc:ZDB-GENE-070705-219]	tmtc1
ENSDARG00000063195	PX domain containing serine/threonine kinase [Source:ZFIN;Acc:ZDB-GENE-050208-393]	pxk
ENSDARG00000063321	RAB, member of RAS oncogene family-like 2 [Source:ZFIN;Acc:ZDB-GENE-060503-464]	rabl2
ENSDARG00000063466	ISY1 splicing factor homolog [Source:ZFIN;Acc:ZDB-GENE-030131-5864]	isy1
ENSDARG00000063573	vacuolar protein sorting 41 homolog (S. cerevisiae) [Source:ZFIN;Acc:ZDB-GENE-030131-6671]	vps41
ENSDARG00000063578	diacylglycerol kinase iota [Source:HGNC Symbol;Acc:HGNC:2855]	DGKI
ENSDARG00000063626	DEAD (Asp-Glu-Ala-Asp) box helicase 21 [Source:ZFIN;Acc:ZDB-GENE-031113-10]	ddx21
ENSDARG00000067517	coiled-coil domain containing 15 [Source:ZFIN;Acc:ZDB-GENE-120411-25]	ccdc15
ENSDARG00000067979	general transcription factor IIIC, polypeptide 5 [Source:ZFIN;Acc:ZDB-GENE-060810-66]	gtf3c5
ENSDARG00000067996	c-src tyrosine kinase [Source:ZFIN;Acc:ZDB-GENE-061103-493]	csk
ENSDARG00000068258	leucine-rich repeats and calponin homology (CH) domain containing 4 [Source:ZFIN;Acc:ZDB-GENE-060503-749]	lrch4
ENSDARG00000068291	zgc:77041 [Source:ZFIN;Acc:ZDB-GENE-040426-2523]	TMEM208
ENSDARG00000068323	astrotactin 1 [Source:ZFIN;Acc:ZDB-GENE-050320-140]	astn1
ENSDARG00000068480	MAP7 domain containing 2a [Source:ZFIN;Acc:ZDB-GENE-060526-150]	map7d2a
ENSDARG00000068641	TAF10 RNA polymerase II, TATA box binding protein (TBP)-associated factor [Source:ZFIN;Acc:ZDB-GENE-060526-334]	taf10
ENSDARG00000068708	interferon-related developmental regulator 1 [Source:ZFIN;Acc:ZDB-GENE-030131-6132]	ifrd1
ENSDARG00000069266	estrogen-related receptor alpha [Source:ZFIN;Acc:ZDB-GENE-990415-68]	esrra
ENSDARG00000069274	immunoglobulin mu binding protein 2 [Source:ZFIN;Acc:ZDB-GENE-050419-258]	ighmbp2
ENSDARG00000069287	IMP3, U3 small nucleolar ribonucleoprotein, homolog (yeast) [Source:ZFIN;Acc:ZDB-GENE-040426-1062]	imp3
ENSDARG00000069298	oxysterol binding protein-like 9 [Source:ZFIN;Acc:ZDB-GENE-061110-103]	osbpl9
ENSDARG00000069302	sorting nexin 9b [Source:ZFIN;Acc:ZDB-GENE-031118-50]	snx9b
ENSDARG00000069438	neuralized E3 ubiquitin protein ligase 1Aa [Source:ZFIN;Acc:ZDB-GENE-090311-3]	neurl1aa
ENSDARG00000069476	serine peptidase inhibitor, Kunitz type, 2 [Source:ZFIN;Acc:ZDB-GENE-061013-323]	spint2
ENSDARG00000069595	si:ch211-214c7.4 [Source:ZFIN;Acc:ZDB-GENE-030131-6275]	si:ch211-214c7.4
ENSDARG00000069619	activating transcription factor 7 interacting protein [Source:ZFIN;Acc:ZDB-GENE-061103-178]	atf7ip
ENSDARG00000069853	thioredoxin domain containing 9 [Source:ZFIN;Acc:ZDB-GENE-030131-8569]	txndc9
ENSDARG00000069857	coenzyme Q3 methyltransferase [Source:ZFIN;Acc:ZDB-GENE-040718-364]	coq3
ENSDARG00000070084	PHD finger protein 10 [Source:ZFIN;Acc:ZDB-GENE-040426-1573]	phf10
ENSDARG00000070121	ras homolog family member H [Source:ZFIN;Acc:ZDB-GENE-060228-7]	rhoh
ENSDARG00000070387	nudix (nucleoside diphosphate linked moiety X)-type motif 7 [Source:ZFIN;Acc:ZDB-GENE-131127-212]	nudt7
ENSDARG00000070399	asparagine-linked glycosylation 2 (alpha-1,3-mannosyltransferase) [Source:ZFIN;Acc:ZDB-GENE-060502-2]	alg2
ENSDARG00000070416	zgc:162816 [Source:ZFIN;Acc:ZDB-GENE-070410-94]	zgc:162816
ENSDARG00000070452	store-operated calcium entry-associated regulatory factor [Source:ZFIN;Acc:ZDB-GENE-060929-208]	saraf
ENSDARG00000070473	poly (ADP-ribose) polymerase family, member 6b [Source:ZFIN;Acc:ZDB-GENE-080219-1]	parp6b
ENSDARG00000070494	platelet-derived growth factor receptor, alpha polypeptide [Source:ZFIN;Acc:ZDB-GENE-990415-208]	pdgfra
ENSDARG00000070625	ectonucleotide pyrophosphatase/phosphodiesterase 5 [Source:ZFIN;Acc:ZDB-GENE-041014-10]	enpp5
ENSDARG00000070670	cysteine-rich protein 2 [Source:ZFIN;Acc:ZDB-GENE-040426-2889]	crip2
ENSDARG00000070686	CDP-diacylglycerol--inositol 3-phosphatidyltransferase (phosphatidylinositol synthase) [Source:ZFIN;Acc:ZDB-GENE-040426-2536]	cdipt
ENSDARG00000070801	optic atrophy 1 (autosomal dominant) [Source:ZFIN;Acc:ZDB-GENE-041114-7]	opa1
ENSDARG00000070971	furin (paired basic amino acid cleaving enzyme) b [Source:ZFIN;Acc:ZDB-GENE-040901-2]	furinb
ENSDARG00000071084	WAS/WASL interacting protein family, member 1b [Source:ZFIN;Acc:ZDB-GENE-110815-1]	wipf1b
ENSDARG00000071294	tonsoku-like, DNA repair protein [Source:ZFIN;Acc:ZDB-GENE-041111-230]	tonsl
ENSDARG00000071491	negative regulator of reactive oxygen species [Source:ZFIN;Acc:ZDB-GENE-040808-36]	nrros
ENSDARG00000071518	keratin 222 [Source:ZFIN;Acc:ZDB-GENE-070912-343]	krt222
ENSDARG00000073724	NLR family member X1 [Source:ZFIN;Acc:ZDB-GENE-071119-3]	nlrx1
ENSDARG00000073883	calsyntenin 3 [Source:ZFIN;Acc:ZDB-GENE-100921-73]	clstn3
ENSDARG00000073962	coiled-coil domain containing 32 [Source:ZFIN;Acc:ZDB-GENE-131127-581]	ccdc32
ENSDARG00000074023	RNA binding motif, single stranded interacting protein 1a [Source:ZFIN;Acc:ZDB-GENE-030131-4967]	rbms1a
ENSDARG00000074064	RAS (RAD and GEM)-like GTP binding 2 [Source:ZFIN;Acc:ZDB-GENE-081110-1]	rem2
ENSDARG00000074424	inhibitor of Bruton agammaglobulinemia tyrosine kinase [Source:ZFIN;Acc:ZDB-GENE-030131-6246]	ibtk
ENSDARG00000074443	growth arrest-specific 7a [Source:ZFIN;Acc:ZDB-GENE-130128-1]	gas7a
ENSDARG00000074471	vacuolar protein sorting 39 homolog (S. cerevisiae) [Source:ZFIN;Acc:ZDB-GENE-080530-2]	vps39
ENSDARG00000074676	regulation of nuclear pre-mRNA domain containing 2b [Source:ZFIN;Acc:ZDB-GENE-110719-1]	rprd2b
ENSDARG00000074790	c23h20orf24 homolog (H. sapiens) [Source:ZFIN;Acc:ZDB-GENE-030131-5938]	c23h20orf24
ENSDARG00000074848	small integral membrane protein 7 [Source:ZFIN;Acc:ZDB-GENE-060810-180]	smim7
ENSDARG00000074908	collagen, type VI, alpha 1 [Source:ZFIN;Acc:ZDB-GENE-070501-6]	col6a1
ENSDARG00000075033	si:rp71-84d19.3 [Source:ZFIN;Acc:ZDB-GENE-070912-719]	GTPBP8
ENSDARG00000075273	thrombospondin, type I, domain containing 1 [Source:ZFIN;Acc:ZDB-GENE-100105-3]	thsd1
ENSDARG00000075369	NCK adaptor protein 1b [Source:ZFIN;Acc:ZDB-GENE-090317-1]	nck1b
ENSDARG00000075468	von Willebrand factor A domain containing 1 [Source:ZFIN;Acc:ZDB-GENE-030131-5921]	vwa1
ENSDARG00000075559	protein phosphatase, Mg2+/Mn2+ dependent, 1G [Source:ZFIN;Acc:ZDB-GENE-030425-4]	ppm1g
ENSDARG00000075768	succinate dehydrogenase complex, subunit B, iron sulfur (Ip) [Source:ZFIN;Acc:ZDB-GENE-030131-8005]	sdhb
ENSDARG00000075989	actin related protein 2/3 complex, subunit 2 [Source:ZFIN;Acc:ZDB-GENE-030131-5276]	arpc2
ENSDARG00000076002	oxysterol binding protein-like 5 [Source:ZFIN;Acc:ZDB-GENE-030131-5872]	osbpl5
ENSDARG00000076092	solute carrier family 31 (copper transporter), member 2 [Source:ZFIN;Acc:ZDB-GENE-030925-25]	slc31a2
ENSDARG00000076294	klotho beta [Source:ZFIN;Acc:ZDB-GENE-110909-4]	klb
ENSDARG00000076296	triple QxxK/R motif containing [Source:ZFIN;Acc:ZDB-GENE-070705-75]	triqk
ENSDARG00000076308	pyruvate dehyrogenase phosphatase catalytic subunit 1 [Source:ZFIN;Acc:ZDB-GENE-060810-70]	pdp1
ENSDARG00000076500	chromogranin B [Source:ZFIN;Acc:ZDB-GENE-070705-268]	chgb
ENSDARG00000076539	si:ch211-53m15.1 [Source:ZFIN;Acc:ZDB-GENE-100921-17]	si:ch211-53m15.1
ENSDARG00000076801	ArfGAP with RhoGAP domain, ankyrin repeat and PH domain 3 [Source:ZFIN;Acc:ZDB-GENE-091019-1]	arap3
ENSDARG00000076847	trinucleotide repeat containing 6C1 [Source:ZFIN;Acc:ZDB-GENE-030131-7440]	tnrc6c1
ENSDARG00000076920	si:ch211-269m15.3 [Source:ZFIN;Acc:ZDB-GENE-141211-7]	ZNF335
ENSDARG00000076924	amyotrophic lateral sclerosis 2b (juvenile) [Source:ZFIN;Acc:ZDB-GENE-080929-1]	als2b
ENSDARG00000076965	centrosomal protein 70 [Source:ZFIN;Acc:ZDB-GENE-070705-311]	cep70
ENSDARG00000077075	Fas-activated serine/threonine kinase [Source:ZFIN;Acc:ZDB-GENE-070912-680]	fastk
ENSDARG00000077469	polymerase (RNA) I polypeptide B [Source:ZFIN;Acc:ZDB-GENE-040426-1598]	polr1b
ENSDARG00000077656	ARFGEF family member 3 [Source:ZFIN;Acc:ZDB-GENE-081107-37]	arfgef3
ENSDARG00000077753	seizure threshold 2 homolog (mouse) [Source:HGNC Symbol;Acc:HGNC:29040]	SZT2
ENSDARG00000077850	lectin, galactoside binding soluble 3a [Source:ZFIN;Acc:ZDB-GENE-030131-7667]	lgals3a
ENSDARG00000077860	ankyrin repeat and KH domain containing 1 [Source:ZFIN;Acc:ZDB-GENE-090421-1]	ankhd1
ENSDARG00000077938	CD248 molecule, endosialin b [Source:ZFIN;Acc:ZDB-GENE-050309-46]	cd248b
ENSDARG00000078026	zinc finger, CCHC domain containing 24 [Source:ZFIN;Acc:ZDB-GENE-030131-3573]	zcchc24
ENSDARG00000078458	protein phosphatase 1, regulatory subunit 37 [Source:ZFIN;Acc:ZDB-GENE-050208-7]	ppp1r37
ENSDARG00000078759	DNA replication helicase/nuclease 2 [Source:ZFIN;Acc:ZDB-GENE-090313-71]	dna2
ENSDARG00000078772	NBR1, autophagy cargo receptor [Source:HGNC Symbol;Acc:HGNC:6746]	NBR1 (1 of many)
ENSDARG00000078775	RAS p21 protein activator 2 [Source:HGNC Symbol;Acc:HGNC:9872]	RASA2
ENSDARG00000078947	serologically defined colon cancer antigen 8 [Source:ZFIN;Acc:ZDB-GENE-090313-318]	sdccag8
ENSDARG00000078974	si:ch211-215a9.5 [Source:ZFIN;Acc:ZDB-GENE-141216-219]	COA4
ENSDARG00000078991	si:ch211-195e19.1 [Source:ZFIN;Acc:ZDB-GENE-141216-110]	NAT8
ENSDARG00000079000	tumor protein p53 binding protein, 1 [Source:ZFIN;Acc:ZDB-GENE-030131-3695]	tp53bp1
ENSDARG00000079064	phosphodiesterase 2A [Source:HGNC Symbol;Acc:HGNC:8777]	PDE2A
ENSDARG00000079067	MMS19 homolog, cytosolic iron-sulfur assembly component [Source:ZFIN;Acc:ZDB-GENE-120316-2]	mms19
ENSDARG00000079202	poly (ADP-ribose) polymerase 2 [Source:ZFIN;Acc:ZDB-GENE-031113-6]	parp2
ENSDARG00000079308	torsin family 3, member A [Source:ZFIN;Acc:ZDB-GENE-081104-165]	tor3a
ENSDARG00000079326	calcineurin binding protein 1 [Source:ZFIN;Acc:ZDB-GENE-030131-1735]	cabin1
ENSDARG00000079453	ATPase, class I, type 8B, member 4 [Source:ZFIN;Acc:ZDB-GENE-121116-7]	atp8b4
ENSDARG00000079620	adhesion molecule with Ig-like domain 1 [Source:ZFIN;Acc:ZDB-GENE-060503-114]	amigo1
ENSDARG00000079702	WD repeat domain 81 [Source:ZFIN;Acc:ZDB-GENE-030131-3389]	wdr81
ENSDARG00000079796	lipid droplet associated hydrolase [Source:ZFIN;Acc:ZDB-GENE-081022-178]	ldah
ENSDARG00000079823	mitochondrial ribosomal protein S36 [Source:ZFIN;Acc:ZDB-GENE-081104-343]	mrps36
ENSDARG00000079891	DnaJ (Hsp40) homolog, subfamily C, member 6 [Source:ZFIN;Acc:ZDB-GENE-080104-2]	dnajc6
ENSDARG00000079962	double C2-like domains, delta [Source:ZFIN;Acc:ZDB-GENE-081104-451]	doc2d
ENSDARG00000080019	si:dkey-82j4.2 [Source:ZFIN;Acc:ZDB-GENE-090312-139]	UBA6
ENSDARG00000086075	tetratricopeptide repeat domain 3 [Source:ZFIN;Acc:ZDB-GENE-090313-3]	ttc3
ENSDARG00000086100		CABZ01055500.1
ENSDARG00000086173	v-rel avian reticuloendotheliosis viral oncogene homolog B [Source:ZFIN;Acc:ZDB-GENE-030131-9531]	relb
ENSDARG00000086302	proline and serine rich 1 [Source:ZFIN;Acc:ZDB-GENE-111003-1]	proser1
ENSDARG00000086708		CR847543.1
ENSDARG00000086712	si:dkeyp-97b10.3 [Source:ZFIN;Acc:ZDB-GENE-131121-429]	si:dkeyp-97b10.3
ENSDARG00000086735	si:ch1073-111c8.3 [Source:ZFIN;Acc:ZDB-GENE-131127-561]	si:ch1073-111c8.3
ENSDARG00000087048	si:dkey-165n16.1 [Source:ZFIN;Acc:ZDB-GENE-100922-224]	si:dkey-165n16.1
ENSDARG00000087165	si:dkeyp-69c1.7 [Source:ZFIN;Acc:ZDB-GENE-091204-69]	si:dkeyp-69c1.7
ENSDARG00000087238	si:ch211-161h7.4 [Source:ZFIN;Acc:ZDB-GENE-091118-108]	si:ch211-161h7.4
ENSDARG00000087857	si:ch211-180a12.2 [Source:ZFIN;Acc:ZDB-GENE-121214-236]	si:ch211-180a12.2
ENSDARG00000088091	profilin 1 [Source:ZFIN;Acc:ZDB-GENE-031002-33]	pfn1
ENSDARG00000088246	THO complex 1 [Source:ZFIN;Acc:ZDB-GENE-030826-9]	thoc1
ENSDARG00000088764	lysophospholipase-like 1 [Source:ZFIN;Acc:ZDB-GENE-050306-32]	lyplal1
ENSDARG00000088899	Ral GTPase activating protein, beta subunit (non-catalytic) [Source:ZFIN;Acc:ZDB-GENE-130530-945]	ralgapb
ENSDARG00000088984	centrosomal protein 131 [Source:ZFIN;Acc:ZDB-GENE-090508-16]	cep131
ENSDARG00000089066	NHS-like 2 [Source:ZFIN;Acc:ZDB-GENE-130530-951]	nhsl2
ENSDARG00000089204	small integral membrane protein 13 [Source:ZFIN;Acc:ZDB-GENE-141212-279]	smim13
ENSDARG00000089428	RAB12, member RAS oncogene family [Source:ZFIN;Acc:ZDB-GENE-050522-555]	rab12
ENSDARG00000090301	ubiquitin specific peptidase 48 [Source:ZFIN;Acc:ZDB-GENE-050522-197]	usp48
ENSDARG00000090654	cyclin G associated kinase [Source:ZFIN;Acc:ZDB-GENE-041210-358]	gak
ENSDARG00000091006	cordon-bleu WH2 repeat protein [Source:ZFIN;Acc:ZDB-GENE-091020-11]	cobl
ENSDARG00000091293	Dmx-like 2 [Source:ZFIN;Acc:ZDB-GENE-031007-6]	dmxl2
ENSDARG00000091652	5'-3' exoribonuclease 1 [Source:ZFIN;Acc:ZDB-GENE-040426-1203]	xrn1
ENSDARG00000091726	AE binding protein 1 [Source:ZFIN;Acc:ZDB-GENE-030131-2390]	aebp1
ENSDARG00000091760	CWF19-like 2, cell cycle control (S. pombe) [Source:ZFIN;Acc:ZDB-GENE-050913-1]	cwf19l2
ENSDARG00000091962	si:dkey-151m15.5 [Source:ZFIN;Acc:ZDB-GENE-120215-63]	RUNDC1
ENSDARG00000092503	AT rich interactive domain 1B (SWI1-like) [Source:ZFIN;Acc:ZDB-GENE-030131-4459]	arid1b
ENSDARG00000092934	si:dkey-32e6.3 [Source:ZFIN;Acc:ZDB-GENE-081104-408]	si:dkey-32e6.3
ENSDARG00000093406	zgc:111986 [Source:ZFIN;Acc:ZDB-GENE-050522-304]	zgc:111986
ENSDARG00000093420	cAMP responsive element binding protein 1b [Source:ZFIN;Acc:ZDB-GENE-050417-355]	creb1b
ENSDARG00000093658	transmembrane 7 superfamily member 3 [Source:ZFIN;Acc:ZDB-GENE-030131-1770]	tm7sf3
ENSDARG00000094204	inhibitor of kappa light polypeptide gene enhancer in B-cells, kinase complex-associated protein [Source:ZFIN;Acc:ZDB-GENE-071116-7]	ikbkap
ENSDARG00000094336	si:dkeyp-82a1.6 [Source:ZFIN;Acc:ZDB-GENE-081105-150]	si:dkeyp-82a1.6
ENSDARG00000094833	cytochrome C oxidase assembly factor 5 [Source:ZFIN;Acc:ZDB-GENE-060825-53]	coa5
ENSDARG00000095322	FK506 binding protein like [Source:ZFIN;Acc:ZDB-GENE-030131-4744]	fkbpl
ENSDARG00000095817	zinc finger HIT-type containing 6 [Source:ZFIN;Acc:ZDB-GENE-110411-38]	znhit6
ENSDARG00000097026	si:dkey-16m19.1 [Source:ZFIN;Acc:ZDB-GENE-030131-7281]	si:dkey-16m19.1
ENSDARG00000097877	si:ch211-167b20.8 [Source:ZFIN;Acc:ZDB-GENE-081104-147]	si:ch211-167b20.8
ENSDARG00000098079	RAB3 GTPase activating protein subunit 1 [Source:ZFIN;Acc:ZDB-GENE-061027-53]	rab3gap1
ENSDARG00000098114	cathepsin A [Source:ZFIN;Acc:ZDB-GENE-030131-537]	ctsa
ENSDARG00000098135	serine/threonine kinase 40 [Source:ZFIN;Acc:ZDB-GENE-030131-4831]	stk40
ENSDARG00000098141	SPT3 homolog, SAGA and STAGA complex component [Source:ZFIN;Acc:ZDB-GENE-040718-370]	supt3h
ENSDARG00000098211	Werner syndrome [Source:ZFIN;Acc:ZDB-GENE-070702-2]	wrn
ENSDARG00000098240	Meis homeobox 2a [Source:ZFIN;Acc:ZDB-GENE-020122-2]	meis2a
ENSDARG00000098486	toll interacting protein [Source:ZFIN;Acc:ZDB-GENE-030131-8820]	tollip
ENSDARG00000098574	serine/arginine-rich splicing factor 11 [Source:ZFIN;Acc:ZDB-GENE-030131-605]	srsf11
ENSDARG00000098618	endoplasmic reticulum aminopeptidase 2 [Source:ZFIN;Acc:ZDB-GENE-080402-6]	erap2
ENSDARG00000098826	phospholipase C like 2 [Source:HGNC Symbol;Acc:HGNC:9064]	PLCL2
ENSDARG00000098904	peroxisomal biogenesis factor 1 [Source:ZFIN;Acc:ZDB-GENE-070530-1]	pex1
ENSDARG00000098942	retinitis pigmentosa 9 (autosomal dominant) [Source:ZFIN;Acc:ZDB-GENE-041114-42]	rp9
ENSDARG00000099294	si:ch73-199g24.2 [Source:ZFIN;Acc:ZDB-GENE-081105-181]	FKBP15
ENSDARG00000099315	NAD(P) dependent steroid dehydrogenase-like [Source:ZFIN;Acc:ZDB-GENE-050417-163]	nsdhl
ENSDARG00000099431	mediator complex subunit 24 [Source:ZFIN;Acc:ZDB-GENE-030131-2341]	med24
ENSDARG00000099476	zgc:174863 [Source:ZFIN;Acc:ZDB-GENE-080204-87]	zgc:174863
ENSDARG00000099547	neurobeachin-like 1 [Source:ZFIN;Acc:ZDB-GENE-130530-544]	nbeal1
ENSDARG00000099568	cyclin and CBS domain divalent metal cation transport mediator 3 [Source:HGNC Symbol;Acc:HGNC:104]	CNNM3
ENSDARG00000099631	CKLF-like MARVEL transmembrane domain containing 6 [Source:ZFIN;Acc:ZDB-GENE-030729-15]	cmtm6
ENSDARG00000099635	A kinase (PRKA) anchor protein 8-like [Source:ZFIN;Acc:ZDB-GENE-040426-2303]	akap8l
ENSDARG00000099771	glucosamine (UDP-N-acetyl)-2-epimerase/N-acetylmannosamine kinase [Source:ZFIN;Acc:ZDB-GENE-040426-1848]	gne
ENSDARG00000099921	tubulin folding cofactor E [Source:ZFIN;Acc:ZDB-GENE-051030-120]	tbce
ENSDARG00000100083	SGT1 homolog, MIS12 kinetochore complex assembly cochaperone [Source:ZFIN;Acc:ZDB-GENE-041114-56]	sgut1
ENSDARG00000100597	UBX domain protein 4 [Source:ZFIN;Acc:ZDB-GENE-040426-1981]	ubxn4
ENSDARG00000100651	phosducin like 3 [Source:HGNC Symbol;Acc:HGNC:28860]	PDCL3
ENSDARG00000100710	transmembrane protein 254 [Source:ZFIN;Acc:ZDB-GENE-040426-1348]	tmem254
ENSDARG00000100718	malic enzyme 2, NAD(+)-dependent, mitochondrial [Source:ZFIN;Acc:ZDB-GENE-040801-147]	me2
ENSDARG00000100850	ring finger protein 103 [Source:ZFIN;Acc:ZDB-GENE-040912-171]	rnf103
ENSDARG00000100916	UV-stimulated scaffold protein A [Source:ZFIN;Acc:ZDB-GENE-091204-111]	uvssa
ENSDARG00000100965	E1A binding protein p400 [Source:ZFIN;Acc:ZDB-GENE-081104-186]	ep400
ENSDARG00000101062	farnesyl-diphosphate farnesyltransferase 1 [Source:ZFIN;Acc:ZDB-GENE-081104-242]	fdft1
ENSDARG00000101234	NMDA receptor synaptonuclear signaling and neuronal migration factor b [Source:ZFIN;Acc:ZDB-GENE-080603-4]	nsmfb
ENSDARG00000101239	hydroxysteroid (17-beta) dehydrogenase 4 [Source:ZFIN;Acc:ZDB-GENE-040421-1]	hsd17b4
ENSDARG00000101246	zgc:63645 [Source:ZFIN;Acc:ZDB-GENE-040426-1208]	mtmr4
ENSDARG00000101347		CABZ01068248.1
ENSDARG00000101438	lon peptidase 2, peroxisomal [Source:ZFIN;Acc:ZDB-GENE-041212-1]	lonp2
ENSDARG00000101557	scavenger receptor class B, member 1 [Source:ZFIN;Acc:ZDB-GENE-031126-1]	scarb1
ENSDARG00000101618	ubiquitin-conjugating enzyme E2C [Source:ZFIN;Acc:ZDB-GENE-051030-48]	ube2c
ENSDARG00000101759	homer scaffolding protein 1b [Source:ZFIN;Acc:ZDB-GENE-040801-44]	homer1b
ENSDARG00000101858		FQ311894.1
ENSDARG00000101877	RNA binding motif protein 34 [Source:ZFIN;Acc:ZDB-GENE-040718-77]	rbm34
ENSDARG00000101908	RAB3A interacting protein (rabin3) [Source:ZFIN;Acc:ZDB-GENE-050522-323]	rab3ip
ENSDARG00000102110		CABZ01080375.1
ENSDARG00000102184	mindbomb E3 ubiquitin protein ligase 1 [Source:ZFIN;Acc:ZDB-GENE-030404-2]	mib1
ENSDARG00000102252	ubiquitin specific peptidase 34 [Source:HGNC Symbol;Acc:HGNC:20066]	USP34
ENSDARG00000102546	cyclin-dependent kinase 11B [Source:ZFIN;Acc:ZDB-GENE-041212-74]	cdk11b
ENSDARG00000102634	poly(A)-specific ribonuclease (deadenylation nuclease) [Source:ZFIN;Acc:ZDB-GENE-040426-880]	parn
ENSDARG00000102736	seryl-tRNA synthetase 2, mitochondrial [Source:ZFIN;Acc:ZDB-GENE-040426-1616]	sars2
ENSDARG00000102861	lipase maturation factor 1 [Source:HGNC Symbol;Acc:HGNC:14154]	LMF1
ENSDARG00000102987	calpain 7 [Source:ZFIN;Acc:ZDB-GENE-111111-1]	capn7
ENSDARG00000103027	chloride channel, nucleotide-sensitive, 1A [Source:ZFIN;Acc:ZDB-GENE-990415-259]	clns1a
ENSDARG00000103095	TANK-binding kinase 1 [Source:ZFIN;Acc:ZDB-GENE-060512-359]	tbk1
ENSDARG00000103127	GPN-loop GTPase 2 [Source:ZFIN;Acc:ZDB-GENE-041010-86]	gpn2
ENSDARG00000103234	peptidylprolyl isomerase E (cyclophilin E) [Source:ZFIN;Acc:ZDB-GENE-050417-167]	ppie
ENSDARG00000103404	ubiquitin carboxyl-terminal hydrolase L5 [Source:ZFIN;Acc:ZDB-GENE-040426-2051]	uchl5
ENSDARG00000103525	YTH domain containing 2 [Source:HGNC Symbol;Acc:HGNC:24721]	YTHDC2
ENSDARG00000103684	adaptor-related protein complex 4, epsilon 1 subunit [Source:ZFIN;Acc:ZDB-GENE-061221-3]	ap4e1
ENSDARG00000103774	LIM and calponin homology domains 1b [Source:ZFIN;Acc:ZDB-GENE-030131-9210]	limch1b
ENSDARG00000103802	si:ch73-389b16.2 [Source:ZFIN;Acc:ZDB-GENE-050411-113]	si:ch73-389b16.2
ENSDARG00000103846	heat shock protein 5 [Source:ZFIN;Acc:ZDB-GENE-031001-11]	hspa5
ENSDARG00000103923	transcription factor AP-4 (activating enhancer binding protein 4) [Source:ZFIN;Acc:ZDB-GENE-090810-1]	tfap4
ENSDARG00000104111	mitochondrial ribosomal protein S30 [Source:ZFIN;Acc:ZDB-GENE-050809-4]	mrps30
ENSDARG00000104169	si:ch211-212k18.4 [Source:ZFIN;Acc:ZDB-GENE-141216-265]	si:ch211-212k18.4
ENSDARG00000104197	protein tyrosine phosphatase, non-receptor type 22 [Source:ZFIN;Acc:ZDB-GENE-060503-458]	ptpn22
ENSDARG00000104242	decapping mRNA 2 [Source:ZFIN;Acc:ZDB-GENE-040426-851]	dcp2
ENSDARG00000104255	Rho GTPase activating protein 27 [Source:ZFIN;Acc:ZDB-GENE-030131-3922]	arhgap27
ENSDARG00000104276	eukaryotic translation initiation factor 2 alpha kinase 4 [Source:HGNC Symbol;Acc:HGNC:19687]	EIF2AK4
ENSDARG00000104311	sex comb on midleg homolog 1 (Drosophila) [Source:ZFIN;Acc:ZDB-GENE-070410-82]	scmh1
ENSDARG00000104462	si:ch73-236j9.2 [Source:ZFIN;Acc:ZDB-GENE-131127-309]	si:ch73-236j9.2
ENSDARG00000104864	kelch domain containing 2 [Source:ZFIN;Acc:ZDB-GENE-070410-69]	klhdc2
ENSDARG00000104938	FtsJ homolog 3 (E. coli) [Source:ZFIN;Acc:ZDB-GENE-030131-9828]	ftsj3
ENSDARG00000104981	solute carrier family 45 member 4 [Source:HGNC Symbol;Acc:HGNC:29196]	SLC45A4
ENSDARG00000105000	C2 calcium dependent domain containing 2 [Source:HGNC Symbol;Acc:HGNC:1266]	C2CD2
ENSDARG00000105023	selectin P ligand [Source:ZFIN;Acc:ZDB-GENE-120410-1]	selplg
ENSDARG00000105037	small nuclear ribonucleoprotein polypeptide F [Source:ZFIN;Acc:ZDB-GENE-040930-9]	snrpf
ENSDARG00000105117	SDA1 domain containing 1 [Source:ZFIN;Acc:ZDB-GENE-021213-1]	sdad1
ENSDARG00000105286	DEAD (Asp-Glu-Ala-Asp) box polypeptide 54 [Source:ZFIN;Acc:ZDB-GENE-021220-2]	ddx54
ENSDARG00000105398	DnaJ (Hsp40) homolog, subfamily C, member 14 [Source:ZFIN;Acc:ZDB-GENE-121105-7]	dnajc14

## Sheet: Table.S4
Table.S4. Genes in cluster 1 (the largest gene group in the resluts of co-expression analysis) which were highly expressed in individuals from high-altitude.
Ensembl Gene Id	Gene Description	Gene Name
ENSDARG00000098135	serine/threonine kinase 40 [Source:ZFIN;Acc:ZDB-GENE-030131-4831]	stk40
ENSDARG00000089066	NHS-like 2 [Source:ZFIN;Acc:ZDB-GENE-130530-951]	nhsl2
ENSDARG00000011301	nedd8 activating enzyme E1 subunit 1 [Source:ZFIN;Acc:ZDB-GENE-040426-1552]	nae1
ENSDARG00000006019	transketolase b [Source:ZFIN;Acc:ZDB-GENE-030909-13]	tktb
ENSDARG00000105037	small nuclear ribonucleoprotein polypeptide F [Source:ZFIN;Acc:ZDB-GENE-040930-9]	snrpf
ENSDARG00000035120	glycine decarboxylase [Source:HGNC Symbol;Acc:HGNC:4313]	GLDC
ENSDARG00000038574	secretogranin II (chromogranin C), b [Source:ZFIN;Acc:ZDB-GENE-061103-160]	scg2b
ENSDARG00000008727	RAN binding protein 3a [Source:ZFIN;Acc:ZDB-GENE-040426-1132]	ranbp3a
ENSDARG00000012138	sarcoglycan, epsilon [Source:ZFIN;Acc:ZDB-GENE-030724-1]	sgce
ENSDARG00000053803	kelch-like family member 43 [Source:ZFIN;Acc:ZDB-GENE-141212-285]	klhl43
ENSDARG00000060929	ring finger protein 220a [Source:ZFIN;Acc:ZDB-GENE-060929-1006]	rnf220a
ENSDARG00000059059	EMSY BRCA2-interacting transcriptional repressor [Source:ZFIN;Acc:ZDB-GENE-030131-7832]	emsy
ENSDARG00000041391	transmembrane p24 trafficking protein 10 [Source:ZFIN;Acc:ZDB-GENE-030131-4915]	tmed10
ENSDARG00000061719	si:dkey-23p11.2 [Source:ZFIN;Acc:ZDB-GENE-100427-4]	si:dkey-23p11.2
ENSDARG00000035835	eukaryotic elongation factor 2 kinase [Source:ZFIN;Acc:ZDB-GENE-020916-2]	eef2k
ENSDARG00000105000	C2 calcium dependent domain containing 2 [Source:HGNC Symbol;Acc:HGNC:1266]	C2CD2
ENSDARG00000052975	ubiquilin 4 [Source:ZFIN;Acc:ZDB-GENE-030131-6269]	ubqln4
ENSDARG00000102736	seryl-tRNA synthetase 2, mitochondrial [Source:ZFIN;Acc:ZDB-GENE-040426-1616]	sars2
ENSDARG00000042341	transmembrane protein 251 [Source:ZFIN;Acc:ZDB-GENE-041001-121]	tmem251
ENSDARG00000069619	activating transcription factor 7 interacting protein [Source:ZFIN;Acc:ZDB-GENE-061103-178]	atf7ip
ENSDARG00000045514	ATP synthase, H+ transporting, mitochondrial F1 complex, gamma polypeptide 1 [Source:ZFIN;Acc:ZDB-GENE-030131-8901]	atp5c1
ENSDARG00000042660	family with sequence similarity 32, member A [Source:ZFIN;Acc:ZDB-GENE-040704-44]	fam32a
ENSDARG00000101877	RNA binding motif protein 34 [Source:ZFIN;Acc:ZDB-GENE-040718-77]	rbm34
ENSDARG00000033364	microsomal glutathione S-transferase 3b [Source:ZFIN;Acc:ZDB-GENE-061215-48]	mgst3b
ENSDARG00000035023	KIAA0907 protein [Source:ZFIN;Acc:ZDB-GENE-030131-405]	kiaa0907
ENSDARG00000027984	glutathione S-transferase zeta 1 [Source:ZFIN;Acc:ZDB-GENE-040718-184]	gstz1
ENSDARG00000104197	protein tyrosine phosphatase, non-receptor type 22 [Source:ZFIN;Acc:ZDB-GENE-060503-458]	ptpn22
ENSDARG00000044556	phosphofurin acidic cluster sorting protein 1a [Source:ZFIN;Acc:ZDB-GENE-050208-244]	pacs1a
ENSDARG00000059322	topoisomerase (DNA) II binding protein 1 [Source:ZFIN;Acc:ZDB-GENE-060626-1]	topbp1
ENSDARG00000060521	RNA binding motif protein 27 [Source:ZFIN;Acc:ZDB-GENE-110411-31]	rbm27
ENSDARG00000062198	pericentriolar material 1 [Source:ZFIN;Acc:ZDB-GENE-030131-428]	pcm1
ENSDARG00000036863	si:ch211-94l19.4 [Source:ZFIN;Acc:ZDB-GENE-130531-15]	MYO1D
ENSDARG00000100965	E1A binding protein p400 [Source:ZFIN;Acc:ZDB-GENE-081104-186]	ep400
ENSDARG00000022418	Fas (TNFRSF6) associated factor 1 [Source:ZFIN;Acc:ZDB-GENE-040426-2863]	faf1
ENSDARG00000068291	zgc:77041 [Source:ZFIN;Acc:ZDB-GENE-040426-2523]	TMEM208
ENSDARG00000078458	protein phosphatase 1, regulatory subunit 37 [Source:ZFIN;Acc:ZDB-GENE-050208-7]	ppp1r37
ENSDARG00000062650	replication timing regulatory factor 1 [Source:ZFIN;Acc:ZDB-GENE-030131-3406]	rif1
ENSDARG00000015314	zinc finger, C4H2 domain containing [Source:ZFIN;Acc:ZDB-GENE-030131-2207]	zc4h2
ENSDARG00000019962	dopey family member 1 [Source:ZFIN;Acc:ZDB-GENE-050309-65]	dopey1
ENSDARG00000021239	apoptotic peptidase activating factor 1 [Source:ZFIN;Acc:ZDB-GENE-000616-4]	apaf1
ENSDARG00000059424	ring finger protein 215 [Source:ZFIN;Acc:ZDB-GENE-060526-65]	rnf215
ENSDARG00000052462	phosphatidylserine decarboxylase [Source:ZFIN;Acc:ZDB-GENE-061215-46]	pisd
ENSDARG00000104255	Rho GTPase activating protein 27 [Source:ZFIN;Acc:ZDB-GENE-030131-3922]	arhgap27
ENSDARG00000098211	Werner syndrome [Source:ZFIN;Acc:ZDB-GENE-070702-2]	wrn
ENSDARG00000101557	scavenger receptor class B, member 1 [Source:ZFIN;Acc:ZDB-GENE-031126-1]	scarb1
ENSDARG00000006921	low density lipoprotein receptor-related protein 5 [Source:ZFIN;Acc:ZDB-GENE-050518-2]	lrp5
ENSDARG00000038866	trafficking protein particle complex 8 [Source:HGNC Symbol;Acc:HGNC:29169]	TRAPPC8
ENSDARG00000062164	attractin [Source:ZFIN;Acc:ZDB-GENE-090312-21]	atrn
ENSDARG00000032353	TIP41, TOR signaling pathway regulator-like (S. cerevisiae) [Source:ZFIN;Acc:ZDB-GENE-040426-1611]	tiprl
ENSDARG00000103684	adaptor-related protein complex 4, epsilon 1 subunit [Source:ZFIN;Acc:ZDB-GENE-061221-3]	ap4e1
ENSDARG00000077469	polymerase (RNA) I polypeptide B [Source:ZFIN;Acc:ZDB-GENE-040426-1598]	polr1b
ENSDARG00000101234	NMDA receptor synaptonuclear signaling and neuronal migration factor b [Source:ZFIN;Acc:ZDB-GENE-080603-4]	nsmfb
ENSDARG00000044056	Abelson helper integration site 1 [Source:ZFIN;Acc:ZDB-GENE-060803-1]	ahi1
ENSDARG00000020041	zgc:163107 [Source:ZFIN;Acc:ZDB-GENE-070521-7]	zgc:163107
ENSDARG00000060992	RNA pseudouridylate synthase domain containing 2 [Source:ZFIN;Acc:ZDB-GENE-120411-43]	rpusd2
ENSDARG00000075468	von Willebrand factor A domain containing 1 [Source:ZFIN;Acc:ZDB-GENE-030131-5921]	vwa1
ENSDARG00000043865	translocase of inner mitochondrial membrane 9 homolog [Source:ZFIN;Acc:ZDB-GENE-021206-14]	timm9
ENSDARG00000078759	DNA replication helicase/nuclease 2 [Source:ZFIN;Acc:ZDB-GENE-090313-71]	dna2
ENSDARG00000006052	MALT paracaspase 2 [Source:ZFIN;Acc:ZDB-GENE-020801-2]	malt2
ENSDARG00000055620	acyl-CoA dehydrogenase family, member 9 [Source:ZFIN;Acc:ZDB-GENE-060616-196]	acad9
ENSDARG00000101246	zgc:63645 [Source:ZFIN;Acc:ZDB-GENE-040426-1208]	mtmr4
ENSDARG00000067996	c-src tyrosine kinase [Source:ZFIN;Acc:ZDB-GENE-061103-493]	csk
ENSDARG00000053474	tudor and KH domain containing [Source:ZFIN;Acc:ZDB-GENE-050327-81]	tdrkh
ENSDARG00000098618	endoplasmic reticulum aminopeptidase 2 [Source:ZFIN;Acc:ZDB-GENE-080402-6]	erap2
ENSDARG00000025850	ribosomal protein S21 [Source:ZFIN;Acc:ZDB-GENE-040426-1102]	rps21
ENSDARG00000033604	low density lipoprotein receptor-related protein associated protein 1 [Source:ZFIN;Acc:ZDB-GENE-030131-5871]	lrpap1
ENSDARG00000100718	malic enzyme 2, NAD(+)-dependent, mitochondrial [Source:ZFIN;Acc:ZDB-GENE-040801-147]	me2
ENSDARG00000054799	replication factor C (activator 1) 1 [Source:ZFIN;Acc:ZDB-GENE-070410-99]	rfc1
ENSDARG00000063466	ISY1 splicing factor homolog [Source:ZFIN;Acc:ZDB-GENE-030131-5864]	isy1
ENSDARG00000042876	ABRA C-terminal like [Source:ZFIN;Acc:ZDB-GENE-030131-8594]	abracl
ENSDARG00000102184	mindbomb E3 ubiquitin protein ligase 1 [Source:ZFIN;Acc:ZDB-GENE-030404-2]	mib1
ENSDARG00000014692	zinc finger protein 622 [Source:ZFIN;Acc:ZDB-GENE-050927-1]	znf622
ENSDARG00000078026	zinc finger, CCHC domain containing 24 [Source:ZFIN;Acc:ZDB-GENE-030131-3573]	zcchc24
ENSDARG00000087857	si:ch211-180a12.2 [Source:ZFIN;Acc:ZDB-GENE-121214-236]	si:ch211-180a12.2
ENSDARG00000069287	IMP3, U3 small nucleolar ribonucleoprotein, homolog (yeast) [Source:ZFIN;Acc:ZDB-GENE-040426-1062]	imp3
ENSDARG00000076801	ArfGAP with RhoGAP domain, ankyrin repeat and PH domain 3 [Source:ZFIN;Acc:ZDB-GENE-091019-1]	arap3
ENSDARG00000037455	UDP glycosyltransferase 8 [Source:ZFIN;Acc:ZDB-GENE-060616-129]	ugt8
ENSDARG00000074908	collagen, type VI, alpha 1 [Source:ZFIN;Acc:ZDB-GENE-070501-6]	col6a1
ENSDARG00000027143	aprataxin [Source:ZFIN;Acc:ZDB-GENE-040628-2]	aptx
ENSDARG00000057789	lysozyme [Source:ZFIN;Acc:ZDB-GENE-020515-2]	lyz
ENSDARG00000015937	kaptin (actin binding protein) [Source:ZFIN;Acc:ZDB-GENE-040801-258]	kptn
ENSDARG00000062430	glycerol-3-phosphate dehydrogenase 2 (mitochondrial) [Source:ZFIN;Acc:ZDB-GENE-030131-4869]	gpd2
ENSDARG00000061895	ubiquitin specific peptidase 32 [Source:ZFIN;Acc:ZDB-GENE-100210-5]	usp32
ENSDARG00000060199	mitochondrial ribosomal protein L18 [Source:ZFIN;Acc:ZDB-GENE-061013-632]	mrpl18
ENSDARG00000076092	solute carrier family 31 (copper transporter), member 2 [Source:ZFIN;Acc:ZDB-GENE-030925-25]	slc31a2
ENSDARG00000070121	ras homolog family member H [Source:ZFIN;Acc:ZDB-GENE-060228-7]	rhoh
ENSDARG00000073724	NLR family member X1 [Source:ZFIN;Acc:ZDB-GENE-071119-3]	nlrx1
ENSDARG00000017427	PHD finger protein 20-like 1 [Source:ZFIN;Acc:ZDB-GENE-030131-5837]	phf20l1
ENSDARG00000069298	oxysterol binding protein-like 9 [Source:ZFIN;Acc:ZDB-GENE-061110-103]	osbpl9
ENSDARG00000104242	decapping mRNA 2 [Source:ZFIN;Acc:ZDB-GENE-040426-851]	dcp2
ENSDARG00000079823	mitochondrial ribosomal protein S36 [Source:ZFIN;Acc:ZDB-GENE-081104-343]	mrps36
ENSDARG00000078991	si:ch211-195e19.1 [Source:ZFIN;Acc:ZDB-GENE-141216-110]	NAT8
ENSDARG00000079453	ATPase, class I, type 8B, member 4 [Source:ZFIN;Acc:ZDB-GENE-121116-7]	atp8b4
ENSDARG00000033436	membrane bound O-acyltransferase domain containing 7 [Source:ZFIN;Acc:ZDB-GENE-040426-1516]	mboat7
ENSDARG00000068258	leucine-rich repeats and calponin homology (CH) domain containing 4 [Source:ZFIN;Acc:ZDB-GENE-060503-749]	lrch4
ENSDARG00000013705	cerebral cavernous malformation 2 [Source:ZFIN;Acc:ZDB-GENE-040712-6]	ccm2
ENSDARG00000027353	zinc finger, MYM-type 2 [Source:ZFIN;Acc:ZDB-GENE-030131-2408]	zmym2
ENSDARG00000086712	si:dkeyp-97b10.3 [Source:ZFIN;Acc:ZDB-GENE-131121-429]	si:dkeyp-97b10.3
ENSDARG00000099476	zgc:174863 [Source:ZFIN;Acc:ZDB-GENE-080204-87]	zgc:174863
ENSDARG00000101908	RAB3A interacting protein (rabin3) [Source:ZFIN;Acc:ZDB-GENE-050522-323]	rab3ip
ENSDARG00000079308	torsin family 3, member A [Source:ZFIN;Acc:ZDB-GENE-081104-165]	tor3a
ENSDARG00000074424	inhibitor of Bruton agammaglobulinemia tyrosine kinase [Source:ZFIN;Acc:ZDB-GENE-030131-6246]	ibtk
ENSDARG00000044718	vav 2 guanine nucleotide exchange factor [Source:ZFIN;Acc:ZDB-GENE-091204-420]	vav2
ENSDARG00000069853	thioredoxin domain containing 9 [Source:ZFIN;Acc:ZDB-GENE-030131-8569]	txndc9
ENSDARG00000003087	UBX domain protein 6 [Source:ZFIN;Acc:ZDB-GENE-030131-5680]	ubxn6
ENSDARG00000075559	protein phosphatase, Mg2+/Mn2+ dependent, 1G [Source:ZFIN;Acc:ZDB-GENE-030425-4]	ppm1g
ENSDARG00000006040	cytochrome P450, family 20, subfamily A, polypeptide 1 [Source:ZFIN;Acc:ZDB-GENE-040426-2646]	cyp20a1
ENSDARG00000078772	NBR1, autophagy cargo receptor [Source:HGNC Symbol;Acc:HGNC:6746]	NBR1 (1 of many)
ENSDARG00000061228	prefoldin subunit 4 [Source:ZFIN;Acc:ZDB-GENE-100922-122]	pfdn4
ENSDARG00000095817	zinc finger HIT-type containing 6 [Source:ZFIN;Acc:ZDB-GENE-110411-38]	znhit6
ENSDARG00000031763	SMAD family member 6b [Source:ZFIN;Acc:ZDB-GENE-050419-198]	smad6b
ENSDARG00000037191	transthyretin (prealbumin, amyloidosis type I) [Source:ZFIN;Acc:ZDB-GENE-040927-14]	ttr
ENSDARG00000071084	WAS/WASL interacting protein family, member 1b [Source:ZFIN;Acc:ZDB-GENE-110815-1]	wipf1b
ENSDARG00000063578	diacylglycerol kinase iota [Source:HGNC Symbol;Acc:HGNC:2855]	DGKI
ENSDARG00000104111	mitochondrial ribosomal protein S30 [Source:ZFIN;Acc:ZDB-GENE-050809-4]	mrps30
ENSDARG00000103127	GPN-loop GTPase 2 [Source:ZFIN;Acc:ZDB-GENE-041010-86]	gpn2
ENSDARG00000000189	sema domain, transmembrane domain (TM), and cytoplasmic domain, (semaphorin) 6E [Source:ZFIN;Acc:ZDB-GENE-040724-119]	sema6e
ENSDARG00000052712	succinate-CoA ligase, alpha subunit [Source:ZFIN;Acc:ZDB-GENE-040912-101]	suclg1
ENSDARG00000070625	ectonucleotide pyrophosphatase/phosphodiesterase 5 [Source:ZFIN;Acc:ZDB-GENE-041014-10]	enpp5
ENSDARG00000014329	nucleophosmin 1a (nucleolar phosphoprotein B23, numatrin) [Source:ZFIN;Acc:ZDB-GENE-021028-1]	npm1a
ENSDARG00000004452	TAR DNA binding protein, like [Source:ZFIN;Acc:ZDB-GENE-031030-1]	tardbpl
ENSDARG00000079702	WD repeat domain 81 [Source:ZFIN;Acc:ZDB-GENE-030131-3389]	wdr81
ENSDARG00000069857	coenzyme Q3 methyltransferase [Source:ZFIN;Acc:ZDB-GENE-040718-364]	coq3
ENSDARG00000005791	ribosomal protein L28 [Source:ZFIN;Acc:ZDB-GENE-040930-10]	rpl28
ENSDARG00000041170	alpha- and gamma-adaptin binding protein [Source:ZFIN;Acc:ZDB-GENE-040718-120]	aagab
ENSDARG00000060148	SH3 and PX domains 2Aa [Source:ZFIN;Acc:ZDB-GENE-060503-271]	sh3pxd2aa
ENSDARG00000056138	splicing factor 3b, subunit 1 [Source:ZFIN;Acc:ZDB-GENE-040827-3]	sf3b1
ENSDARG00000086100		CABZ01055500.1
ENSDARG00000043359	required for meiotic nuclear division 5 homolog B [Source:ZFIN;Acc:ZDB-GENE-040426-1744]	rmnd5b
ENSDARG00000029931	ATPase type 13A1 [Source:ZFIN;Acc:ZDB-GENE-040426-2804]	atp13a1
ENSDARG00000098240	Meis homeobox 2a [Source:ZFIN;Acc:ZDB-GENE-020122-2]	meis2a
ENSDARG00000099294	si:ch73-199g24.2 [Source:ZFIN;Acc:ZDB-GENE-081105-181]	FKBP15
ENSDARG00000062612	DEAH (Asp-Glu-Ala-His) box polypeptide 37 [Source:ZFIN;Acc:ZDB-GENE-030131-4505]	dhx37
ENSDARG00000078775	RAS p21 protein activator 2 [Source:HGNC Symbol;Acc:HGNC:9872]	RASA2
ENSDARG00000069266	estrogen-related receptor alpha [Source:ZFIN;Acc:ZDB-GENE-990415-68]	esrra
ENSDARG00000063321	RAB, member of RAS oncogene family-like 2 [Source:ZFIN;Acc:ZDB-GENE-060503-464]	rabl2
ENSDARG00000000324	DDB1 and CUL4 associated factor 8 [Source:ZFIN;Acc:ZDB-GENE-070912-578]	dcaf8
ENSDARG00000026908	transmembrane p24 trafficking protein 2 [Source:ZFIN;Acc:ZDB-GENE-030131-269]	tmed2
ENSDARG00000063149	transmembrane and tetratricopeptide repeat containing 1 [Source:ZFIN;Acc:ZDB-GENE-070705-219]	tmtc1
ENSDARG00000037158	regulator of chromosome condensation 1 [Source:ZFIN;Acc:ZDB-GENE-040426-2216]	rcc1
ENSDARG00000070670	cysteine-rich protein 2 [Source:ZFIN;Acc:ZDB-GENE-040426-2889]	crip2
ENSDARG00000089204	small integral membrane protein 13 [Source:ZFIN;Acc:ZDB-GENE-141212-279]	smim13
ENSDARG00000062244	SET domain containing 2 [Source:ZFIN;Acc:ZDB-GENE-030131-2140]	setd2
ENSDARG00000042722	B-cell linker [Source:ZFIN;Acc:ZDB-GENE-040702-4]	blnk
ENSDARG00000077753	seizure threshold 2 homolog (mouse) [Source:HGNC Symbol;Acc:HGNC:29040]	SZT2
ENSDARG00000001777	nucleoporin 155 [Source:ZFIN;Acc:ZDB-GENE-040426-711]	nup155
ENSDARG00000040620	proteasome (prosome, macropain) assembly chaperone 1 [Source:ZFIN;Acc:ZDB-GENE-040718-469]	psmg1
ENSDARG00000069476	serine peptidase inhibitor, Kunitz type, 2 [Source:ZFIN;Acc:ZDB-GENE-061013-323]	spint2
ENSDARG00000061031	delta/notch-like EGF repeat containing [Source:ZFIN;Acc:ZDB-GENE-130502-1]	dner
ENSDARG00000102252	ubiquitin specific peptidase 34 [Source:HGNC Symbol;Acc:HGNC:20066]	USP34
ENSDARG00000021439	nuclear receptor coactivator 4 [Source:ZFIN;Acc:ZDB-GENE-040426-689]	ncoa4
ENSDARG00000077656	ARFGEF family member 3 [Source:ZFIN;Acc:ZDB-GENE-081107-37]	arfgef3
ENSDARG00000059925	ubiquitin specific peptidase 24 [Source:ZFIN;Acc:ZDB-GENE-030131-4356]	usp24
ENSDARG00000094336	si:dkeyp-82a1.6 [Source:ZFIN;Acc:ZDB-GENE-081105-150]	si:dkeyp-82a1.6
ENSDARG00000091726	AE binding protein 1 [Source:ZFIN;Acc:ZDB-GENE-030131-2390]	aebp1

## Sheet: Table.S5
Table S5. Highly expressed gene in tissues from high-altitude.
Ensembl Gene Id	Gene Description	Gene Name
ENSDARG00000000069	death-associated protein [Source:ZFIN;Acc:ZDB-GENE-000511-3]	dap
ENSDARG00000001788	ATP synthase, H+ transporting, mitochondrial F1 complex, O subunit [Source:ZFIN;Acc:ZDB-GENE-050522-147]	atp5o
ENSDARG00000002710	nucleolin [Source:ZFIN;Acc:ZDB-GENE-030131-6986]	ncl
ENSDARG00000003599	ribosomal protein L3 [Source:ZFIN;Acc:ZDB-GENE-030131-1291]	rpl3
ENSDARG00000003655	transmembrane protein 59-like [Source:ZFIN;Acc:ZDB-GENE-040426-2651]	tmem59l
ENSDARG00000004296	alpha-1-microglobulin/bikunin precursor [Source:ZFIN;Acc:ZDB-GENE-040426-1608]	ambp
ENSDARG00000004706	SYF2 pre-mRNA-splicing factor [Source:ZFIN;Acc:ZDB-GENE-040801-170]	syf2
ENSDARG00000005191	adenosylhomocysteinase [Source:ZFIN;Acc:ZDB-GENE-031219-6]	ahcy
ENSDARG00000005791	ribosomal protein L28 [Source:ZFIN;Acc:ZDB-GENE-040930-10]	rpl28
ENSDARG00000006019	transketolase b [Source:ZFIN;Acc:ZDB-GENE-030909-13]	tktb
ENSDARG00000006316	ribosomal protein L23a [Source:ZFIN;Acc:ZDB-GENE-030131-7479]	rpl23a
ENSDARG00000006413	ribosomal protein L38 [Source:ZFIN;Acc:ZDB-GENE-030131-8752]	rpl38
ENSDARG00000006691	ribosomal protein L12 [Source:ZFIN;Acc:ZDB-GENE-030131-5297]	rpl12
ENSDARG00000007294	aconitase 2, mitochondrial [Source:ZFIN;Acc:ZDB-GENE-030131-1390]	aco2
ENSDARG00000007421	formimidoyltransferase cyclodeaminase [Source:ZFIN;Acc:ZDB-GENE-030131-9643]	ftcd
ENSDARG00000007526	NADH dehydrogenase (ubiquinone) Fe-S protein 2 [Source:ZFIN;Acc:ZDB-GENE-050522-273]	ndufs2
ENSDARG00000008243	chaperonin containing TCP1, subunit 8 (theta) [Source:ZFIN;Acc:ZDB-GENE-040426-876]	cct8
ENSDARG00000008292	eukaryotic translation initiation factor 2, subunit 3 gamma [Source:ZFIN;Acc:ZDB-GENE-030131-5552]	eif2s3
ENSDARG00000008407	tetraspanin 7b [Source:ZFIN;Acc:ZDB-GENE-040927-5]	tspan7b
ENSDARG00000008637	microsomal triglyceride transfer protein [Source:ZFIN;Acc:ZDB-GENE-040419-2]	mtp
ENSDARG00000008735	ATPase, H+ transporting, lysosomal accessory protein 2 [Source:ZFIN;Acc:ZDB-GENE-040426-1960]	atp6ap2
ENSDARG00000008969	fibrinogen beta chain [Source:ZFIN;Acc:ZDB-GENE-030131-9261]	fgb
ENSDARG00000009106	serine incorporator 1 [Source:ZFIN;Acc:ZDB-GENE-030131-4415]	serinc1
ENSDARG00000009285	ribosomal protein L15 [Source:ZFIN;Acc:ZDB-GENE-040801-183]	rpl15
ENSDARG00000009640	proteasome subunit beta 1 [Source:ZFIN;Acc:ZDB-GENE-040618-2]	psmb1
ENSDARG00000010160	ribosomal protein S15a [Source:ZFIN;Acc:ZDB-GENE-030131-8708]	rps15a
ENSDARG00000010516	ribosomal protein L21 [Source:ZFIN;Acc:ZDB-GENE-030131-8512]	rpl21
ENSDARG00000010764	flj13639 [Source:ZFIN;Acc:ZDB-GENE-030131-8104]	flj13639
ENSDARG00000011201	ribosomal protein, large P2, like [Source:ZFIN;Acc:ZDB-GENE-070327-2]	rplp2l
ENSDARG00000011405	ribosomal protein S9 [Source:ZFIN;Acc:ZDB-GENE-010724-15]	rps9
ENSDARG00000011553	ATP synthase, H+ transporting, mitochondrial Fo complex, subunit B1 [Source:ZFIN;Acc:ZDB-GENE-041010-33]	atp5f1
ENSDARG00000012076	apolipoprotein A-Ia [Source:ZFIN;Acc:ZDB-GENE-990415-14]	apoa1a
ENSDARG00000013307	ribosomal protein L19 [Source:ZFIN;Acc:ZDB-GENE-040426-2290]	rpl19
ENSDARG00000013430	betaine-homocysteine methyltransferase [Source:ZFIN;Acc:ZDB-GENE-030131-947]	bhmt
ENSDARG00000013968	prosaposin [Source:ZFIN;Acc:ZDB-GENE-020108-1]	psap
ENSDARG00000014165	signal sequence receptor, gamma [Source:ZFIN;Acc:ZDB-GENE-030131-9134]	ssr3
ENSDARG00000014313	ATP synthase, H+ transporting, mitochondrial Fo complex, subunit F6 [Source:ZFIN;Acc:ZDB-GENE-040426-2534]	atp5j
ENSDARG00000014329	nucleophosmin 1a (nucleolar phosphoprotein B23, numatrin) [Source:ZFIN;Acc:ZDB-GENE-021028-1]	npm1a
ENSDARG00000014690	ribosomal protein S4, X-linked [Source:ZFIN;Acc:ZDB-GENE-040927-19]	rps4x
ENSDARG00000015065	complement component 4 [Source:ZFIN;Acc:ZDB-GENE-030131-5697]	c4
ENSDARG00000015128	ribosomal protein L27 [Source:ZFIN;Acc:ZDB-GENE-030131-4343]	rpl27
ENSDARG00000015866	apolipoprotein A-II [Source:ZFIN;Acc:ZDB-GENE-030131-1046]	apoa2
ENSDARG00000016173	chaperonin containing TCP1, subunit 3 (gamma) [Source:ZFIN;Acc:ZDB-GENE-020419-5]	cct3
ENSDARG00000016319	complement component 9 [Source:ZFIN;Acc:ZDB-GENE-050522-442]	c9
ENSDARG00000016448	vitellogenin 3, phosvitinless [Source:ZFIN;Acc:ZDB-GENE-991019-2]	vtg3
ENSDARG00000017093	ER membrane protein complex subunit 8 [Source:ZFIN;Acc:ZDB-GENE-040426-2692]	emc8
ENSDARG00000017445	eukaryotic translation initiation factor 3, subunit I [Source:ZFIN;Acc:ZDB-GENE-040426-1922]	eif3i
ENSDARG00000017772	malate dehydrogenase 1Aa, NAD (soluble) [Source:ZFIN;Acc:ZDB-GENE-040204-1]	mdh1aa
ENSDARG00000017891	t-complex 1 [Source:ZFIN;Acc:ZDB-GENE-990714-24]	tcp1
ENSDARG00000018334	ribosomal protein L35 [Source:ZFIN;Acc:ZDB-GENE-020419-2]	rpl35
ENSDARG00000019181	ribosomal protein SA [Source:ZFIN;Acc:ZDB-GENE-040426-811]	rpsa
ENSDARG00000019222	mitochondrial ribosomal protein L24 [Source:ZFIN;Acc:ZDB-GENE-040718-98]	mrpl24
ENSDARG00000019353	secreted protein, acidic, cysteine-rich (osteonectin) [Source:ZFIN;Acc:ZDB-GENE-030131-9]	sparc
ENSDARG00000019444	signal sequence receptor, delta [Source:ZFIN;Acc:ZDB-GENE-030131-4900]	ssr4
ENSDARG00000019532	fatty acid desaturase 2 [Source:ZFIN;Acc:ZDB-GENE-011212-1]	fads2
ENSDARG00000019778	ribosomal protein S6 [Source:ZFIN;Acc:ZDB-GENE-040801-8]	rps6
ENSDARG00000019986	glyoxylate reductase/hydroxypyruvate reductase b [Source:ZFIN;Acc:ZDB-GENE-040426-1847]	grhprb
ENSDARG00000021208	serpin peptidase inhibitor, clade D (heparin cofactor), member 1 [Source:ZFIN;Acc:ZDB-GENE-030711-2]	serpind1
ENSDARG00000021252	chaperonin containing TCP1, subunit 6A (zeta 1) [Source:ZFIN;Acc:ZDB-GENE-011018-2]	cct6a
ENSDARG00000021838	ribosomal protein S23 [Source:ZFIN;Acc:ZDB-GENE-080220-50]	rps23
ENSDARG00000021864	ribosomal protein, large, P1 [Source:ZFIN;Acc:ZDB-GENE-030131-8663]	rplp1
ENSDARG00000021975	glycoprotein integral membrane 1 [Source:ZFIN;Acc:ZDB-GENE-030131-5900]	ginm1
ENSDARG00000022315	ATPase, H+ transporting, lysosomal, V1 subunit G1 [Source:ZFIN;Acc:ZDB-GENE-030131-6965]	atp6v1g1
ENSDARG00000022372	kininogen 1 [Source:ZFIN;Acc:ZDB-GENE-041010-56]	kng1
ENSDARG00000023111	plasminogen [Source:ZFIN;Acc:ZDB-GENE-030131-1411]	plg
ENSDARG00000023174	fasciculation and elongation protein zeta 1 (zygin I) [Source:ZFIN;Acc:ZDB-GENE-040426-2723]	fez1
ENSDARG00000025073	ribosomal protein L18a [Source:ZFIN;Acc:ZDB-GENE-040426-1071]	rpl18a
ENSDARG00000025147	CD63 molecule [Source:ZFIN;Acc:ZDB-GENE-030131-180]	cd63
ENSDARG00000025375	isocitrate dehydrogenase 1 (NADP+), soluble [Source:ZFIN;Acc:ZDB-GENE-031006-1]	idh1
ENSDARG00000025581	ribosomal protein L10 [Source:ZFIN;Acc:ZDB-GENE-030131-8656]	rpl10
ENSDARG00000025850	ribosomal protein S21 [Source:ZFIN;Acc:ZDB-GENE-040426-1102]	rps21
ENSDARG00000026764	alpha-2-HS-glycoprotein 1 [Source:ZFIN;Acc:ZDB-GENE-041114-50]	ahsg1
ENSDARG00000027899	split hand/foot malformation (ectrodactyly) type 1 [Source:ZFIN;Acc:ZDB-GENE-030131-988]	shfm1
ENSDARG00000027984	glutathione S-transferase zeta 1 [Source:ZFIN;Acc:ZDB-GENE-040718-184]	gstz1
ENSDARG00000028327	glia maturation factor, beta [Source:ZFIN;Acc:ZDB-GENE-040426-2114]	gmfb
ENSDARG00000028546	NADH dehydrogenase (ubiquinone) Fe-S protein 1 [Source:ZFIN;Acc:ZDB-GENE-030131-478]	ndufs1
ENSDARG00000029064	ubiquinol-cytochrome c reductase, complex III subunit VII [Source:ZFIN;Acc:ZDB-GENE-040718-199]	uqcrq
ENSDARG00000029500	ribosomal protein L34 [Source:ZFIN;Acc:ZDB-GENE-040426-1033]	rpl34
ENSDARG00000029533	ribosomal protein L18 [Source:ZFIN;Acc:ZDB-GENE-040801-165]	rpl18
ENSDARG00000031720	calsyntenin 1 [Source:ZFIN;Acc:ZDB-GENE-040426-1064]	clstn1
ENSDARG00000031952	myoglobin [Source:ZFIN;Acc:ZDB-GENE-040426-1430]	mb
ENSDARG00000032098	complement component 8, gamma polypeptide [Source:ZFIN;Acc:ZDB-GENE-040426-1898]	c8g
ENSDARG00000033440	methionyl aminopeptidase 1 [Source:ZFIN;Acc:ZDB-GENE-050626-124]	metap1
ENSDARG00000034291	ribosomal protein L37 [Source:ZFIN;Acc:ZDB-GENE-040625-39]	rpl37
ENSDARG00000034897	ribosomal protein S10 [Source:ZFIN;Acc:ZDB-GENE-040426-1481]	rps10
ENSDARG00000035692	ribosomal protein S3A [Source:ZFIN;Acc:ZDB-GENE-030131-9184]	rps3a
ENSDARG00000035871	ribosomal protein L30 [Source:ZFIN;Acc:ZDB-GENE-030131-8657]	rpl30
ENSDARG00000036041	coagulation factor II (thrombin) [Source:ZFIN;Acc:ZDB-GENE-030131-4606]	f2
ENSDARG00000036329	NADH dehydrogenase (ubiquinone) 1 alpha subcomplex, 1 [Source:ZFIN;Acc:ZDB-GENE-040625-168]	ndufa1
ENSDARG00000036438	NADH dehydrogenase (ubiquinone) flavoprotein 1 [Source:ZFIN;Acc:ZDB-GENE-040808-73]	ndufv1
ENSDARG00000036629	ribosomal protein S14 [Source:ZFIN;Acc:ZDB-GENE-030131-8631]	rps14
ENSDARG00000036875	ribosomal protein S12 [Source:ZFIN;Acc:ZDB-GENE-030131-8951]	rps12
ENSDARG00000036966	hydroxy-delta-5-steroid dehydrogenase, 3 beta- and steroid delta-isomerase [Source:ZFIN;Acc:ZDB-GENE-030131-5673]	hsd3b7
ENSDARG00000037281	fibrinogen gamma chain [Source:ZFIN;Acc:ZDB-GENE-040426-1998]	fgg
ENSDARG00000037350	ribosomal protein L9 [Source:ZFIN;Acc:ZDB-GENE-030131-8646]	rpl9
ENSDARG00000037559	ubiquitin-like modifier activating enzyme 1 [Source:ZFIN;Acc:ZDB-GENE-040426-2009]	uba1
ENSDARG00000037783	protein Z, vitamin K-dependent plasma glycoprotein a [Source:ZFIN;Acc:ZDB-GENE-061013-403]	proza
ENSDARG00000037961	reticulocalbin 3, EF-hand calcium binding domain [Source:ZFIN;Acc:ZDB-GENE-040625-175]	rcn3
ENSDARG00000038028	NADH dehydrogenase (ubiquinone) 1 alpha subcomplex, 6 [Source:ZFIN;Acc:ZDB-GENE-040426-1124]	ndufa6
ENSDARG00000038030	ring-box 1, E3 ubiquitin protein ligase [Source:ZFIN;Acc:ZDB-GENE-041008-106]	rbx1
ENSDARG00000038577	cytochrome c oxidase subunit VIc [Source:ZFIN;Acc:ZDB-GENE-040724-95]	cox6c
ENSDARG00000038608	succinate dehydrogenase complex, subunit C, integral membrane protein [Source:ZFIN;Acc:ZDB-GENE-040801-26]	sdhc
ENSDARG00000038609	myelin protein zero [Source:ZFIN;Acc:ZDB-GENE-010724-4]	mpz
ENSDARG00000038635	mago homolog, exon junction complex core component [Source:ZFIN;Acc:ZDB-GENE-041216-1]	magoh
ENSDARG00000038900	acyl-CoA dehydrogenase, C-4 to C-12 straight chain [Source:ZFIN;Acc:ZDB-GENE-040426-1945]	acadm
ENSDARG00000039211	zgc:77439 [Source:ZFIN;Acc:ZDB-GENE-031010-24]	zgc:77439
ENSDARG00000039346	NADH dehydrogenase (ubiquinone) 1 alpha subcomplex, 5 [Source:ZFIN;Acc:ZDB-GENE-050320-17]	ndufa5
ENSDARG00000039757	multiple coagulation factor deficiency 2 [Source:ZFIN;Acc:ZDB-GENE-041010-8]	mcfd2
ENSDARG00000039914	glyceraldehyde-3-phosphate dehydrogenase, spermatogenic [Source:ZFIN;Acc:ZDB-GENE-020913-1]	gapdhs
ENSDARG00000040162	zgc:165461 [Source:ZFIN;Acc:ZDB-GENE-050208-135]	zgc:165461
ENSDARG00000040430	neuronal pentraxin receptor a [Source:ZFIN;Acc:ZDB-GENE-050208-280]	nptxra
ENSDARG00000041182	ribosomal protein L4 [Source:ZFIN;Acc:ZDB-GENE-030131-9034]	rpl4
ENSDARG00000041314	NADH dehydrogenase (ubiquinone) 1 beta subcomplex, 9 [Source:ZFIN;Acc:ZDB-GENE-030131-8364]	ndufb9
ENSDARG00000041391	transmembrane p24 trafficking protein 10 [Source:ZFIN;Acc:ZDB-GENE-030131-4915]	tmed10
ENSDARG00000041400	NADH dehydrogenase (ubiquinone) 1 alpha subcomplex, 3 [Source:ZFIN;Acc:ZDB-GENE-040801-18]	ndufa3
ENSDARG00000041417	ATPase, H+ transporting, lysosomal accessory protein 1a [Source:ZFIN;Acc:ZDB-GENE-090312-136]	atp6ap1a
ENSDARG00000041811	ribosomal protein S25 [Source:ZFIN;Acc:ZDB-GENE-040426-1788]	rps25
ENSDARG00000041974	BRICK1, SCAR/WAVE actin-nucleating complex subunit [Source:ZFIN;Acc:ZDB-GENE-040625-77]	brk1
ENSDARG00000042069	phosphatidylethanolamine binding protein 1 [Source:ZFIN;Acc:ZDB-GENE-040426-2621]	pebp1
ENSDARG00000042566	ribosomal protein S7 [Source:ZFIN;Acc:ZDB-GENE-040426-1718]	rps7
ENSDARG00000042644	superoxide dismutase 2, mitochondrial [Source:ZFIN;Acc:ZDB-GENE-030131-7742]	sod2
ENSDARG00000042684	serpin peptidase inhibitor, clade C (antithrombin), member 1 [Source:ZFIN;Acc:ZDB-GENE-030131-264]	serpinc1
ENSDARG00000042722	B-cell linker [Source:ZFIN;Acc:ZDB-GENE-040702-4]	blnk
ENSDARG00000042777	NADH dehydrogenase (ubiquinone) 1 alpha subcomplex, 11 [Source:ZFIN;Acc:ZDB-GENE-040426-1631]	ndufa11
ENSDARG00000042905	ribosomal protein L10a [Source:ZFIN;Acc:ZDB-GENE-030131-2025]	rpl10a
ENSDARG00000043371	malate dehydrogenase 2, NAD (mitochondrial) [Source:ZFIN;Acc:ZDB-GENE-040426-2143]	mdh2
ENSDARG00000043453	ribosomal protein S5 [Source:ZFIN;Acc:ZDB-GENE-020419-12]	rps5
ENSDARG00000043467	NADH dehydrogenase (ubiquinone) 1 beta subcomplex, 11 [Source:ZFIN;Acc:ZDB-GENE-050309-25]	ndufb11
ENSDARG00000043509	ribosomal protein L11 [Source:ZFIN;Acc:ZDB-GENE-040625-147]	rpl11
ENSDARG00000044093	ribosomal protein L13a [Source:ZFIN;Acc:ZDB-GENE-030131-168]	rpl13a
ENSDARG00000044365	angiopoietin-like 3 [Source:ZFIN;Acc:ZDB-GENE-010817-3]	angptl3
ENSDARG00000044562	cytochrome c, somatic b [Source:ZFIN;Acc:ZDB-GENE-040625-38]	cycsb
ENSDARG00000045302	small muscle protein, X-linked [Source:ZFIN;Acc:ZDB-GENE-040704-24]	smpx
ENSDARG00000045399	chaperonin containing TCP1, subunit 5 (epsilon) [Source:ZFIN;Acc:ZDB-GENE-030131-977]	cct5
ENSDARG00000045490	NADH dehydrogenase (ubiquinone) 1 beta subcomplex, 2 [Source:ZFIN;Acc:ZDB-GENE-040426-1762]	ndufb2
ENSDARG00000045514	ATP synthase, H+ transporting, mitochondrial F1 complex, gamma polypeptide 1 [Source:ZFIN;Acc:ZDB-GENE-030131-8901]	atp5c1
ENSDARG00000045516	inter-alpha-trypsin inhibitor heavy chain 2 [Source:ZFIN;Acc:ZDB-GENE-040426-1942]	itih2
ENSDARG00000045543	ATPase, H+ transporting, lysosomal, V1 subunit F [Source:ZFIN;Acc:ZDB-GENE-040718-259]	atp6v1f
ENSDARG00000045930	RNA binding protein with multiple splicing 2a [Source:ZFIN;Acc:ZDB-GENE-040718-106]	rbpms2a
ENSDARG00000052304	ubiquinol-cytochrome c reductase core protein I [Source:ZFIN;Acc:ZDB-GENE-040426-1792]	uqcrc1
ENSDARG00000052368	clathrin, light chain B [Source:ZFIN;Acc:ZDB-GENE-101005-2]	cltb
ENSDARG00000052840	NADH dehydrogenase (ubiquinone) Fe-S protein 4, (NADH-coenzyme Q reductase) [Source:ZFIN;Acc:ZDB-GENE-050522-421]	ndufs4
ENSDARG00000053365	ribosomal protein L31 [Source:ZFIN;Acc:ZDB-GENE-060331-121]	rpl31
ENSDARG00000053405	sorbitol dehydrogenase [Source:ZFIN;Acc:ZDB-GENE-040426-1231]	sord
ENSDARG00000054191	phosphoglycerate kinase 1 [Source:ZFIN;Acc:ZDB-GENE-040426-2711]	pgk1
ENSDARG00000054578	ADP-ribosylation factor-like 6 interacting protein 1 [Source:ZFIN;Acc:ZDB-GENE-040426-1087]	arl6ip1
ENSDARG00000054818	ribosomal protein L32 [Source:ZFIN;Acc:ZDB-GENE-060331-105]	rpl32
ENSDARG00000055064	peroxiredoxin 5 [Source:ZFIN;Acc:ZDB-GENE-050522-159]	prdx5
ENSDARG00000055874	carboxypeptidase E [Source:ZFIN;Acc:ZDB-GENE-090313-68]	cpe
ENSDARG00000055876	methylsterol monooxygenase 1 [Source:ZFIN;Acc:ZDB-GENE-040426-2670]	msmo1
ENSDARG00000056167	heat shock 10 protein 1 [Source:ZFIN;Acc:ZDB-GENE-000906-2]	hspe1
ENSDARG00000056583	NADH dehydrogenase (ubiquinone) Fe-S protein 6 [Source:ZFIN;Acc:ZDB-GENE-040912-86]	ndufs6
ENSDARG00000057026	RAN, member RAS oncogene family [Source:ZFIN;Acc:ZDB-GENE-990415-88]	ran
ENSDARG00000057498	hyaluronan binding protein 2 [Source:ZFIN;Acc:ZDB-GENE-030131-4721]	habp2
ENSDARG00000057556	ribosomal protein L17 [Source:ZFIN;Acc:ZDB-GENE-030131-8585]	rpl17
ENSDARG00000057789	lysozyme [Source:ZFIN;Acc:ZDB-GENE-020515-2]	lyz
ENSDARG00000058005	homogentisate 1,2-dioxygenase [Source:ZFIN;Acc:ZDB-GENE-020802-5]	hgd
ENSDARG00000058053	serpin peptidase inhibitor, clade G (C1 inhibitor), member 1 [Source:ZFIN;Acc:ZDB-GENE-030131-1262]	serping1
ENSDARG00000058451	ribosomal protein L6 [Source:ZFIN;Acc:ZDB-GENE-030131-8671]	rpl6
ENSDARG00000059304	coiled-coil-helix-coiled-coil-helix domain containing 2 [Source:ZFIN;Acc:ZDB-GENE-040426-1737]	chchd2
ENSDARG00000060494	glutamyl-prolyl-tRNA synthetase [Source:ZFIN;Acc:ZDB-GENE-030131-638]	eprs
ENSDARG00000063905	cytochrome c oxidase I, mitochondrial [Source:ZFIN;Acc:ZDB-GENE-011205-14]	mt-co1
ENSDARG00000069293	alpha-2-HS-glycoprotein 2 [Source:ZFIN;Acc:ZDB-GENE-030131-1133]	ahsg2
ENSDARG00000069630	tyrosine aminotransferase [Source:ZFIN;Acc:ZDB-GENE-030131-1144]	tat
ENSDARG00000070083	ATP synthase, H+ transporting, mitochondrial F1 complex, beta polypeptide [Source:ZFIN;Acc:ZDB-GENE-030131-124]	atp5b
ENSDARG00000070427	S100 calcium binding protein V1 [Source:ZFIN;Acc:ZDB-GENE-080407-1]	s100v1
ENSDARG00000070822	2',3'-cyclic nucleotide 3' phosphodiesterase [Source:ZFIN;Acc:ZDB-GENE-030521-29]	cnp
ENSDARG00000070824	NADH dehydrogenase (ubiquinone) 1 beta subcomplex 5 [Source:ZFIN;Acc:ZDB-GENE-011010-1]	ndufb5
ENSDARG00000070849	ribosomal protein S15 [Source:ZFIN;Acc:ZDB-GENE-030131-9092]	rps15
ENSDARG00000073893	deoxyribonuclease II, lysosomal [Source:ZFIN;Acc:ZDB-GENE-010724-16]	dnase2
ENSDARG00000074425	si:busm1-57f23.1 [Source:ZFIN;Acc:ZDB-GENE-030616-512]	si:busm1-57f23.1
ENSDARG00000074756	transcription factor B2, mitochondrial [Source:ZFIN;Acc:ZDB-GENE-070521-3]	tfb2m
ENSDARG00000075261	TIMP metallopeptidase inhibitor 2b [Source:ZFIN;Acc:ZDB-GENE-040426-2655]	timp2b
ENSDARG00000075718	rapunzel 5 [Source:ZFIN;Acc:ZDB-GENE-030131-4678]	rpz5
ENSDARG00000075768	succinate dehydrogenase complex, subunit B, iron sulfur (Ip) [Source:ZFIN;Acc:ZDB-GENE-030131-8005]	sdhb
ENSDARG00000076568	Sec61 translocon beta subunit [Source:ZFIN;Acc:ZDB-GENE-040718-260]	sec61b
ENSDARG00000077114	Rho guanine nucleotide exchange factor (GEF) 16 [Source:ZFIN;Acc:ZDB-GENE-081104-446]	arhgef16
ENSDARG00000077291	ribosomal protein S2 [Source:ZFIN;Acc:ZDB-GENE-040426-2454]	rps2
ENSDARG00000077717	ribosomal protein L29 [Source:ZFIN;Acc:ZDB-GENE-040801-167]	rpl29
ENSDARG00000077934	testis enhanced gene transcript (BAX inhibitor 1) [Source:ZFIN;Acc:ZDB-GENE-030826-10]	tegt
ENSDARG00000078785	transmembrane protein 258 [Source:ZFIN;Acc:ZDB-GENE-040426-1739]	tmem258
ENSDARG00000079727	selenoprotein P, plasma, 1b [Source:ZFIN;Acc:ZDB-GENE-030311-2]	sepp1b
ENSDARG00000088030	ribosomal protein L35a [Source:ZFIN;Acc:ZDB-GENE-040718-190]	rpl35a
ENSDARG00000088581	coagulation factor X [Source:ZFIN;Acc:ZDB-GENE-021206-9]	f10
ENSDARG00000089255	si:ch211-286c4.6 [Source:ZFIN;Acc:ZDB-GENE-131127-232]	si:ch211-286c4.6
ENSDARG00000089310	group-specific component (vitamin D binding protein) [Source:ZFIN;Acc:ZDB-GENE-040718-307]	gc
ENSDARG00000089976	signal peptidase complex subunit 3 [Source:ZFIN;Acc:ZDB-GENE-040426-2206]	spcs3
ENSDARG00000090872	si:dkey-276j7.1 [Source:ZFIN;Acc:ZDB-GENE-060720-44]	si:dkey-276j7.1
ENSDARG00000092693	tumor protein, translationally-controlled 1 [Source:ZFIN;Acc:ZDB-GENE-990603-10]	tpt1
ENSDARG00000093689		FP016018.1
ENSDARG00000093957	si:dkey-251i10.2 [Source:ZFIN;Acc:ZDB-GENE-050506-102]	si:dkey-251i10.2
ENSDARG00000094303	si:dkey-237j11.3 [Source:ZFIN;Acc:ZDB-GENE-100922-239]	si:dkey-237j11.3
ENSDARG00000094557	nuclear protein 1 [Source:ZFIN;Acc:ZDB-GENE-030131-4653]	nupr1
ENSDARG00000096829	biliverdin reductase B [Source:ZFIN;Acc:ZDB-GENE-030131-1516]	blvrb
ENSDARG00000097209	cytochrome c oxidase subunit 8b [Source:ZFIN;Acc:ZDB-GENE-110620-4]	cox8b
ENSDARG00000098355	ATP synthase, H+ transporting, mitochondrial Fo complex, subunit d [Source:ZFIN;Acc:ZDB-GENE-040426-1658]	atp5h
ENSDARG00000098787	si:dkey-10p5.7 [Source:ZFIN;Acc:ZDB-GENE-061207-47]	si:dkey-10p5.7
ENSDARG00000098957		BX908782.1
ENSDARG00000099014	FXYD domain containing ion transport regulator 1 (phospholemman) [Source:ZFIN;Acc:ZDB-GENE-050309-14]	fxyd1
ENSDARG00000099104	ribosomal protein L24 [Source:ZFIN;Acc:ZDB-GENE-020419-25]	rpl24
ENSDARG00000099380	ribosomal protein L13 [Source:ZFIN;Acc:ZDB-GENE-031007-1]	rpl13
ENSDARG00000099424	lecithin-cholesterol acyltransferase [Source:ZFIN;Acc:ZDB-GENE-010716-3]	lcat
ENSDARG00000099425	complement factor I [Source:HGNC Symbol;Acc:HGNC:5394]	CFI
ENSDARG00000099664	selenoprotein 15 [Source:ZFIN;Acc:ZDB-GENE-030327-1]	2017-09-15
ENSDARG00000100252	capping protein (actin filament) muscle Z-line, beta [Source:ZFIN;Acc:ZDB-GENE-030131-7023]	capzb
ENSDARG00000100588	ribosomal protein L36 [Source:ZFIN;Acc:ZDB-GENE-040622-2]	rpl36
ENSDARG00000101385	coagulation factor VIII, procoagulant component [Source:ZFIN;Acc:ZDB-GENE-090629-2]	f8
ENSDARG00000101560	proteasome subunit alpha 1 [Source:ZFIN;Acc:ZDB-GENE-040801-15]	psma1
ENSDARG00000101619	mitochondrial inner membrane organizing system 1 [Source:ZFIN;Acc:ZDB-GENE-060825-325]	minos1
ENSDARG00000101785		CABZ01065103.1
ENSDARG00000102115	NADH dehydrogenase (ubiquinone) 1, subcomplex unknown, 2 [Source:ZFIN;Acc:ZDB-GENE-050320-87]	ndufc2
ENSDARG00000102317	ribosomal protein L26 [Source:ZFIN;Acc:ZDB-GENE-040426-2117]	rpl26
ENSDARG00000103007	ribosomal protein S3 [Source:ZFIN;Acc:ZDB-GENE-030131-8494]	rps3
ENSDARG00000103369	transaldolase 1 [Source:ZFIN;Acc:ZDB-GENE-030131-3277]	taldo1
ENSDARG00000103433	ribosomal protein L14 [Source:ZFIN;Acc:ZDB-GENE-030131-2085]	rpl14
ENSDARG00000103498	ependymin [Source:ZFIN;Acc:ZDB-GENE-980526-111]	epd
ENSDARG00000104441	heat shock protein family, member 7 (cardiovascular) [Source:ZFIN;Acc:ZDB-GENE-041010-136]	hspb7
ENSDARG00000104537	cytochrome c oxidase, subunit VIIc [Source:ZFIN;Acc:ZDB-GENE-030131-8062]	cox7c
ENSDARG00000104945	synuclein, beta [Source:ZFIN;Acc:ZDB-GENE-040426-1615]	sncb
ENSDARG00000105116	prolyl 4-hydroxylase, beta polypeptide [Source:ZFIN;Acc:ZDB-GENE-080610-1]	p4hb

## Sheet: Table.S6
Table. S6. GO terms enriched by genes of FPGs, DEGs and HEGs .
Category	Term	Count	%	PValue	Genes	List Total	Pop Hits	Pop Total	Fold Enrichment	Bonferroni	Benjamini	FDR	Gene list type
GOTERM_BP_DIRECT	angiogenesis	2	1.06383	0.762616	ENSDARG00000008384, ENSDARG00000022841	138	155	14912	1.3943	1	0.999946	100	FPGs
GOTERM_BP_DIRECT	angiogenesis	6	1.07143	0.379757	ENSDARG00000009387, ENSDARG00000087165, ENSDARG00000028222, ENSDARG00000060994, ENSDARG00000060841, ENSDARG00000041530	390	155	14912	1.4801	1	0.998314	99.9314	DEGs
GOTERM_BP_DIRECT	carbohydrate metabolic process	3	0.535714	0.945256	ENSDARG00000076294, ENSDARG00000062329, ENSDARG00000009390	390	175	14912	0.655473	1	1	100	DEGs
GOTERM_BP_DIRECT	carbohydrate metabolic process	3	1.38889	0.620872	ENSDARG00000043371, ENSDARG00000103369, ENSDARG00000017772	179	175	14912	1.42812	1	0.991138	99.9997	HEGs
GOTERM_BP_DIRECT	carbohydrate metabolic process	4	2.12766	0.217557	ENSDARG00000001939, ENSDARG00000079862, ENSDARG00000030786, ENSDARG00000017772	138	175	14912	2.4699	1	0.987414	96.3565	FPGs
GOTERM_BP_DIRECT	cartilage development	2	1.06383	0.527457	ENSDARG00000001939, ENSDARG00000007886	138	81	14912	2.6681	1	0.998222	99.996	FPGs
GOTERM_BP_DIRECT	cartilage development	3	0.535714	0.628237	ENSDARG00000056648, ENSDARG00000070971, ENSDARG00000022418	390	81	14912	1.41614	1	0.999612	100	DEGs
GOTERM_BP_DIRECT	digestive tract development	2	0.357143	0.64378	ENSDARG00000046074, ENSDARG00000053196	390	39	14912	1.96082	1	0.999673	100	DEGs
GOTERM_BP_DIRECT	digestive tract development	2	1.06383	0.302616	ENSDARG00000026759, ENSDARG00000010655	138	39	14912	5.54143	1	0.990224	99.2296	FPGs
GOTERM_BP_DIRECT	DNA repair	2	1.06383	0.789733	ENSDARG00000086450, ENSDARG00000008472	138	168	14912	1.2864	1	0.999963	100	FPGs
GOTERM_BP_DIRECT	DNA repair	9	1.60714	0.0734288	ENSDARG00000044949, ENSDARG00000071294, ENSDARG00000098211, ENSDARG00000054799, ENSDARG00000059059, ENSDARG00000079067, ENSDARG00000100916, ENSDARG00000053196, ENSDARG00000027143	390	168	14912	2.04835	1	0.97923	68.7507	DEGs
GOTERM_BP_DIRECT	glycolytic process	2	0.357143	0.603949	ENSDARG00000039914, ENSDARG00000054191	390	35	14912	2.18491	1	0.999671	99.9999	DEGs
GOTERM_BP_DIRECT	glycolytic process	2	0.925926	0.343466	ENSDARG00000039914, ENSDARG00000054191	179	35	14912	4.76042	1	0.918405	99.6019	HEGs
GOTERM_BP_DIRECT	heart contraction	2	0.357143	0.806452	ENSDARG00000077860, ENSDARG00000013705	390	62	14912	1.23342	1	0.999973	100	DEGs
GOTERM_BP_DIRECT	heart contraction	2	1.06383	0.436405	ENSDARG00000033706, ENSDARG00000013705	138	62	14912	3.48574	1	0.997836	99.9566	FPGs
GOTERM_BP_DIRECT	heart development	3	1.59574	0.491497	ENSDARG00000017115, ENSDARG00000013705, ENSDARG00000010655	138	179	14912	1.81103	1	0.998313	99.9892	FPGs
GOTERM_BP_DIRECT	heart development	6	1.07143	0.502106	ENSDARG00000070670, ENSDARG00000013705, ENSDARG00000102184, ENSDARG00000012820, ENSDARG00000040001, ENSDARG00000011648	390	179	14912	1.28165	1	0.99931	99.9976	DEGs
GOTERM_BP_DIRECT	hemopoiesis	4	0.714286	0.445744	ENSDARG00000014329, ENSDARG00000102184, ENSDARG00000105023, ENSDARG00000102634	390	94	14912	1.62706	1	0.998901	99.9877	DEGs
GOTERM_BP_DIRECT	hemopoiesis	5	2.31481	0.0260914	ENSDARG00000043509, ENSDARG00000014329, ENSDARG00000013307, ENSDARG00000042566, ENSDARG00000025375	179	94	14912	4.43124	0.999163	0.298312	29.3341	HEGs
GOTERM_BP_DIRECT	immune response	2	0.925926	0.971379	ENSDARG00000016319, ENSDARG00000042722	179	293	14912	0.56865	1	1	100	HEGs
GOTERM_BP_DIRECT	immune response	3	0.535714	0.996391	ENSDARG00000027777, ENSDARG00000071491, ENSDARG00000042722	390	293	14912	0.391494	1	1	100	DEGs
GOTERM_BP_DIRECT	innate immune response	2	1.06383	0.762616	ENSDARG00000038687, ENSDARG00000022841	138	155	14912	1.3943	1	0.999946	100	FPGs
GOTERM_BP_DIRECT	innate immune response	8	1.42857	0.111381	ENSDARG00000012196, ENSDARG00000077860, ENSDARG00000098486, ENSDARG00000071491, ENSDARG00000087857, ENSDARG00000086173, ENSDARG00000044490, ENSDARG00000067996	390	155	14912	1.97347	1	0.991225	83.4872	DEGs
GOTERM_BP_DIRECT	oxidation-reduction process	13	6.91489	0.0112742	ENSDARG00000029905, ENSDARG00000015918, ENSDARG00000033662, ENSDARG00000052734, ENSDARG00000075726, ENSDARG00000014646, ENSDARG00000042336, ENSDARG00000059035, ENSDARG00000003845, ENSDARG00000053087, ENSDARG00000044062, ENSDARG00000017772, ENSDARG00000040492	138	616	14912	2.28044	0.973736	0.702753	14.1935	FPGs
GOTERM_BP_DIRECT	oxidation-reduction process	17	3.03571	0.543715	ENSDARG00000079823, ENSDARG00000039914, ENSDARG00000023648, ENSDARG00000099315, ENSDARG00000100718, ENSDARG00000003845, ENSDARG00000030278, ENSDARG00000025703, ENSDARG00000075768, ENSDARG00000055620, ENSDARG00000056211, ENSDARG00000051816, ENSDARG00000060148, ENSDARG00000057879, ENSDARG00000035872, ENSDARG00000062430, ENSDARG00000006040	390	616	14912	1.05521	1	0.999531	99.9994	DEGs
GOTERM_BP_DIRECT	oxidation-reduction process	22	10.1852	1.46744e-05	ENSDARG00000063905, ENSDARG00000039914, ENSDARG00000043371, ENSDARG00000055876, ENSDARG00000036438, ENSDARG00000028546, ENSDARG00000038900, ENSDARG00000058005, ENSDARG00000025375, ENSDARG00000036966, ENSDARG00000042644, ENSDARG00000038028, ENSDARG00000053405, ENSDARG00000102115, ENSDARG00000075768, ENSDARG00000039211, ENSDARG00000007526, ENSDARG00000056583, ENSDARG00000019986, ENSDARG00000101385,…	179	616	14912	2.97526	0.00392503	0.000561665	0.0192701	HEGs
GOTERM_BP_DIRECT	phosphorylation	17	3.03571	0.640637	ENSDARG00000044811, ENSDARG00000012196, ENSDARG00000098486, ENSDARG00000046074, ENSDARG00000099771, ENSDARG00000011662, ENSDARG00000056085, ENSDARG00000053196, ENSDARG00000070494, ENSDARG00000040152, ENSDARG00000099635, ENSDARG00000103095, ENSDARG00000057729, ENSDARG00000035835, ENSDARG00000054191, ENSDARG00000067996, ENSDARG00000060841	390	654	14912	0.993899	1	0.999678	100	DEGs
GOTERM_BP_DIRECT	phosphorylation	9	4.78723	0.25339	ENSDARG00000016904, ENSDARG00000004871, ENSDARG00000056112, ENSDARG00000020960, ENSDARG00000032157, ENSDARG00000062139, ENSDARG00000079967, ENSDARG00000006409, ENSDARG00000060120	138	654	14912	1.48704	1	0.990813	98.0651	FPGs
GOTERM_BP_DIRECT	protein glycosylation	2	0.357143	0.961794	ENSDARG00000017658, ENSDARG00000003829	390	123	14912	0.621722	1	1	100	DEGs
GOTERM_BP_DIRECT	protein glycosylation	2	1.06383	0.680163	ENSDARG00000007494, ENSDARG00000030786	138	123	14912	1.75704	1	0.999756	100	FPGs
GOTERM_BP_DIRECT	protein phosphorylation	19	3.39286	0.610992	ENSDARG00000044811, ENSDARG00000059809, ENSDARG00000012196, ENSDARG00000098135, ENSDARG00000046074, ENSDARG00000063195, ENSDARG00000061710, ENSDARG00000056089, ENSDARG00000102546, ENSDARG00000011662, ENSDARG00000090654, ENSDARG00000070494, ENSDARG00000040152, ENSDARG00000104276, ENSDARG00000061450, ENSDARG00000103095, ENSDARG00000057729, ENSDARG00000035835, ENSDARG00000067996	390	721	14912	1.0076	1	0.999662	99.9999	DEGs
GOTERM_BP_DIRECT	protein phosphorylation	8	4.25532	0.495736	ENSDARG00000004871, ENSDARG00000032157, ENSDARG00000062139, ENSDARG00000079967, ENSDARG00000006409, ENSDARG00000022841, ENSDARG00000060120, ENSDARG00000040310	138	721	14912	1.19898	1	0.998125	99.9903	FPGs
GOTERM_BP_DIRECT	response to hypoxia	2	0.357143	0.754243	ENSDARG00000103846, ENSDARG00000054191	390	53	14912	1.44286	1	0.999935	100	DEGs
GOTERM_BP_DIRECT	response to hypoxia	2	0.925926	0.471425	ENSDARG00000031952, ENSDARG00000054191	179	53	14912	3.14367	1	0.969411	99.9769	HEGs
